# Supplementary material for: Blood gene expression network expression strongly relates to brain amyloid burden
Source: Alzheimers Dement. 2025 Dec 19;21(12):e70982. doi: 10.1002/alz.70982 (PMC12715697; doi:10.1002/alz.70982)
Supplement: Supplementary file 1 — Supporting Information [file ALZ-21-e70982-s001.xlsx]

## Sheet: Abeta_module_results_all
Table S1. All WGCNA derived gene expression network modules associated with brain amyloid at FDR significance levels p.fdr < 0.05.
Table S1. WGCNA module associations with brain amyloid at FDR significance levels p.fdr < 0.05.
Statistically significant results after FDR correction are in bold and highlighted in red.
Module	Color	Genes in Module	Beta	P-value	FDR
MEgrey60	grey60	32	-0.546808	0.0015967	0.0287407
MElightcyan	lightcyan	46	-0.444909	0.0102565	0.057812
MEmidnightblue	midnightblue	50	0.436561	0.0117784	0.057812
MEgreenyellow	greenyellow	260	0.431192	0.0128471	0.057812
MEbrown	brown	2016	-0.40386	0.019829	0.0713845
MEgrey	grey	5852	-0.321852	0.0634125	0.190238
MEred	red	818	-0.308314	0.075378	0.193829
MEyellow	yellow	1452	0.273694	0.11454	0.257714
MEturquoise	turquoise	4216	0.230029	0.184982	0.369965
MEtan	tan	205	0.176412	0.309298	0.556737
MEblue	blue	2478	-0.153668	0.375812	0.614965
MEblack	black	734	-0.140959	0.416603	0.624905
MEcyan	cyan	132	-0.114116	0.511013	0.707557
MEgreen	green	1078	0.0642802	0.710962	0.874797
MEmagenta	magenta	308	-0.0601159	0.728998	0.874797
MEpink	pink	566	0.0408709	0.813806	0.888406
MEpurple	purple	286	0.0352326	0.83905	0.888406
MEsalmon	salmon	189	0.00783905	0.963957	0.963957

## Sheet: Grey60_transcript_associations
Table S2. Grey60 module transcript associations with brain amyloid at FDR significance levels p.fdr < 0.05.
No statistically significant results after FDR correction were observed.
Statistically significant results after FDR correction are in bold and highlighted in red.
Benjamini-Hochberg method False Discovery Rate=FDR; Degrees of Freedom in linear model: DF; Gene info:- Ensemble ID v110: Ensembl ID; HUGO gene name : Gene; Gene start, end and width in BP: Start, End,Width;
Ensembl ID	Gene	Chr	Beta	P-value	FDR	DF	Start BP	End BP	Width	Strand	No. of genes module	Module	Outcome
ENSG00000287080	H3C3	6	-0.0250759	0.00021336	0.00404433	1728	26045384	26045869	486	+	32	MEgrey60	suvr_cer
ENSG00000276410	H2BC3	6	-0.0199352	0.00025277	0.00404433	1730	26043227	26043713	487	-	32	MEgrey60	suvr_cer
ENSG00000184357	H1-5	6	-0.0267501	0.000431273	0.00460024	1728	27866792	27867588	797	-	32	MEgrey60	suvr_cer
ENSG00000276368	H2AC14	6	-0.0202516	0.000654011	0.00523209	1729	27814302	27814777	476	-	32	MEgrey60	suvr_cer
ENSG00000171848	RRM2	2	-0.0227151	0.00106144	0.00679321	1730	10120698	10211725	91028	+	32	MEgrey60	suvr_cer
ENSG00000273983	H3C8	6	-0.0161103	0.00131855	0.00703229	1728	26270918	26271413	496	-	32	MEgrey60	suvr_cer
ENSG00000278463	H2AC4	6	-0.0176557	0.00225349	0.0103017	1729	26033092	26033618	527	-	32	MEgrey60	suvr_cer
ENSG00000286522	H3C2	6	-0.0195628	0.00363236	0.0136578	1728	26031589	26032099	511	-	32	MEgrey60	suvr_cer
ENSG00000273703	H2BC14	6	-0.0193687	0.00396818	0.0136578	1728	27815022	27815489	468	+	32	MEgrey60	suvr_cer
ENSG00000185130	H2BC13	6	-0.0224759	0.00426805	0.0136578	1728	27807479	27807929	451	-	32	MEgrey60	suvr_cer
ENSG00000274997	H2AC12	6	-0.0195888	0.00586306	0.0170562	1727	27147106	27147562	457	+	32	MEgrey60	suvr_cer
ENSG00000196747	H2AC13	6	-0.0243452	0.00698834	0.0186356	1729	27808173	27808667	495	+	32	MEgrey60	suvr_cer
ENSG00000277775	H3C7	6	-0.0198504	0.0126619	0.0311677	1728	26250142	26250635	494	-	32	MEgrey60	suvr_cer
ENSG00000274641	H2BC17	6	-0.0218977	0.0137441	0.0314152	1725	27893425	27893891	467	+	32	MEgrey60	suvr_cer
ENSG00000277224	H2BC7	6	-0.0271647	0.0256837	0.0547918	1729	26199516	26199988	473	+	32	MEgrey60	suvr_cer
ENSG00000275713	H2BC9	6	-0.0226309	0.0350724	0.0682764	1727	26251614	26252075	462	+	32	MEgrey60	suvr_cer
ENSG00000088325	TPX2	20	-0.0160061	0.0362718	0.0682764	1731	31739271	31801805	62535	+	32	MEgrey60	suvr_cer
ENSG00000278588	H2BC10	6	-0.0179682	0.0488465	0.082937	1728	26272931	26273412	482	+	32	MEgrey60	suvr_cer
ENSG00000277075	H2AC8	6	-0.0221466	0.0512183	0.082937	1730	26216921	26217437	517	+	32	MEgrey60	suvr_cer
ENSG00000197153	H3C12	6	-0.0113602	0.0519442	0.082937	1725	27890315	27893106	2792	-	32	MEgrey60	suvr_cer
ENSG00000276180	H4C9	6	-0.0212611	0.0544274	0.082937	1728	27139282	27139678	397	+	32	MEgrey60	suvr_cer
ENSG00000196787	H2AC11	6	-0.0171885	0.0763545	0.111061	1730	27133043	27133535	493	+	32	MEgrey60	suvr_cer
ENSG00000275379	H3C11	6	-0.0181457	0.0822669	0.114458	1731	27871845	27872346	502	-	32	MEgrey60	suvr_cer
ENSG00000124635	H2BC11	6	-0.0216285	0.0865625	0.115417	1729	27125897	27132795	6899	-	32	MEgrey60	suvr_cer
ENSG00000276903	H2AC16	6	-0.0124302	0.104547	0.13382	1725	27865317	27865798	482	+	32	MEgrey60	suvr_cer
ENSG00000273542	H4C12	6	-0.0152535	0.115385	0.142013	1732	27831174	27831560	387	-	32	MEgrey60	suvr_cer
ENSG00000277157	H4C4	6	-0.0159279	0.124836	0.143322	1732	26188710	26189112	403	-	32	MEgrey60	suvr_cer
ENSG00000197238	H4C11	6	-0.0144131	0.125407	0.143322	1732	27824092	27824480	389	+	32	MEgrey60	suvr_cer
ENSG00000237649	KIFC1	6	-0.0100426	0.162498	0.179308	1731	33391823	33409896	18074	+	32	MEgrey60	suvr_cer
ENSG00000278637	H4C1	6	-0.0103503	0.257442	0.274605	1730	26021649	26022050	402	+	32	MEgrey60	suvr_cer
ENSG00000197903	H2BC12	6	-0.0109252	0.387371	0.399866	1731	27146361	27146855	495	-	32	MEgrey60	suvr_cer
ENSG00000275714	H3C1	6	-0.00420369	0.6751	0.6751	1728	26020451	26020958	508	+	32	MEgrey60	suvr_cer

## Sheet: Transcriptomewide_associations
Table S3. transcriptome wide associations with brain amyloid at FDR significance levels p.fdr < 0.05.
No statistically significant results after FDR correction were observed.
Individual gene transcripts associated with brain amyloid. At p.fdr < 0.05 significance no transcripts associated with amyloid. (table of all associations in supplementary
Ensembl ID	Gene	Chr	Beta	P-value	FDR	DF	Module color	Outcome
ENSG00000275126	H4C13	6	-0.0276979	2.89214e-06	0.0599194	1731	brown	suvr_cer
ENSG00000107099	DOCK8	9	0.128627	1.08288e-05	0.112176	1732	turquoise	suvr_cer
ENSG00000226328	NUP50-DT	22	0.0480815	3.76222e-05	0.259819	1732	turquoise	suvr_cer
ENSG00000142599	RERE	1	0.0760269	7.97839e-05	0.296881	1732	turquoise	suvr_cer
ENSG00000157992	KRTCAP3	2	0.0540188	9.48175e-05	0.296881	1730	yellow	suvr_cer
ENSG00000163635	ATXN7	3	0.143376	9.54612e-05	0.296881	1731	grey	suvr_cer
ENSG00000171608	PIK3CD	1	0.109847	0.000110411	0.296881	1732	turquoise	suvr_cer
ENSG00000132436	FIGNL1	7	-0.0548147	0.000156504	0.296881	1732	blue	suvr_cer
ENSG00000161277	THAP8	19	0.0628669	0.000156868	0.296881	1728	yellow	suvr_cer
ENSG00000234743	EIF5AP4	10	-0.0353047	0.000160184	0.296881	1731	grey	suvr_cer
ENSG00000287257	NA	17	0.0594066	0.000166571	0.296881	1731	blue	suvr_cer
ENSG00000168067	MAP4K2	11	0.111497	0.000171955	0.296881	1732	green	suvr_cer
ENSG00000287080	H3C3	6	-0.0250759	0.00021336	0.317221	1728	grey60	suvr_cer
ENSG00000188613	NANOS1	10	-0.0426756	0.000224145	0.317221	1731	brown	suvr_cer
ENSG00000117632	STMN1	1	-0.0445391	0.00024212	0.317221	1730	brown	suvr_cer
ENSG00000276410	H2BC3	6	-0.0199352	0.00025277	0.317221	1730	grey60	suvr_cer
ENSG00000163545	NUAK2	1	0.0744521	0.000260294	0.317221	1730	turquoise	suvr_cer
ENSG00000107938	EDRF1	10	0.151854	0.000276496	0.318247	1731	grey	suvr_cer
ENSG00000101844	ATG4A	X	-0.0599571	0.000295666	0.322401	1732	grey	suvr_cer
ENSG00000170776	AKAP13	15	0.0882272	0.000332929	0.325062	1732	midnightblue	suvr_cer
ENSG00000138814	PPP3CA	4	0.0758974	0.000340368	0.325062	1732	turquoise	suvr_cer
ENSG00000120833	SOCS2	12	-0.039157	0.000345177	0.325062	1732	grey	suvr_cer
ENSG00000259238	NA	15	-0.0352561	0.00038009	0.32556	1731	red	suvr_cer
ENSG00000164715	LMTK2	7	0.0558817	0.00039081	0.32556	1731	turquoise	suvr_cer
ENSG00000184357	H1-5	6	-0.0267501	0.000431273	0.32556	1728	grey60	suvr_cer
ENSG00000278986	NA	18	-0.0348573	0.000433515	0.32556	1726	grey	suvr_cer
ENSG00000160584	SIK3	11	0.0780954	0.000457393	0.32556	1732	greenyellow	suvr_cer
ENSG00000203326	ZNF525	19	-0.0335456	0.000461551	0.32556	1732	brown	suvr_cer
ENSG00000279554	NA	16	0.0605407	0.000463303	0.32556	1730	grey	suvr_cer
ENSG00000159640	ACE	17	0.023471	0.000490657	0.32556	1731	grey	suvr_cer
ENSG00000048828	FAM120A	9	0.124136	0.00050765	0.32556	1732	turquoise	suvr_cer
ENSG00000230082	PRRT3-AS1	3	-0.0292132	0.000546417	0.32556	1730	grey	suvr_cer
ENSG00000275180	NA	12	-0.033884	0.000557386	0.32556	1732	brown	suvr_cer
ENSG00000159873	CCDC117	22	-0.0867482	0.000582527	0.32556	1732	brown	suvr_cer
ENSG00000211653	IGLV1-40	22	-0.0149578	0.000603759	0.32556	1731	lightcyan	suvr_cer
ENSG00000114737	CISH	3	-0.0414211	0.000606944	0.32556	1732	green	suvr_cer
ENSG00000170921	TANC2	17	0.047471	0.00061261	0.32556	1732	turquoise	suvr_cer
ENSG00000276368	H2AC14	6	-0.0202516	0.000654011	0.32556	1729	grey60	suvr_cer
ENSG00000182318	ZSCAN22	19	-0.0742488	0.000662556	0.32556	1732	grey	suvr_cer
ENSG00000119522	DENND1A	9	0.072825	0.000675766	0.32556	1732	turquoise	suvr_cer
ENSG00000102189	EEA1	12	-0.0755166	0.000704413	0.32556	1732	brown	suvr_cer
ENSG00000250303	LINC02762	11	0.054325	0.000719505	0.32556	1732	turquoise	suvr_cer
ENSG00000262246	CORO7	16	0.0834817	0.000773468	0.32556	1732	turquoise	suvr_cer
ENSG00000234019	NA	X	0.0166625	0.000783347	0.32556	1731	grey	suvr_cer
ENSG00000211679	IGLC3	22	-0.0132742	0.000807638	0.32556	1732	lightcyan	suvr_cer
ENSG00000129474	AJUBA	14	0.0257176	0.000825076	0.32556	1732	grey	suvr_cer
ENSG00000136731	UGGT1	2	0.134593	0.000830098	0.32556	1732	turquoise	suvr_cer
ENSG00000131747	TOP2A	17	-0.0207619	0.000833494	0.32556	1732	grey	suvr_cer
ENSG00000139428	MMAB	12	-0.0609463	0.000855404	0.32556	1732	blue	suvr_cer
ENSG00000124813	RUNX2	6	0.054244	0.00089483	0.32556	1732	turquoise	suvr_cer
ENSG00000102445	RUBCNL	13	0.0317842	0.000911533	0.32556	1731	turquoise	suvr_cer
ENSG00000178950	GAK	4	0.142562	0.00092682	0.32556	1732	greenyellow	suvr_cer
ENSG00000177463	NR2C2	3	0.0898569	0.000931157	0.32556	1732	turquoise	suvr_cer
ENSG00000147059	SPIN2A	X	0.0323271	0.000943419	0.32556	1732	greenyellow	suvr_cer
ENSG00000162236	STX5	11	0.126965	0.000954311	0.32556	1731	yellow	suvr_cer
ENSG00000110172	CHORDC1	11	-0.0861039	0.000990787	0.32556	1731	blue	suvr_cer
ENSG00000103194	USP10	16	0.0934255	0.000998477	0.32556	1732	grey	suvr_cer
ENSG00000005339	CREBBP	16	0.0768092	0.0009987	0.32556	1732	turquoise	suvr_cer
ENSG00000060491	OGFR	20	0.103035	0.000999153	0.32556	1732	purple	suvr_cer
ENSG00000233993	DTD1-AS1	20	0.0349058	0.0010489	0.32556	1731	yellow	suvr_cer
ENSG00000164190	NIPBL	5	0.139491	0.00106103	0.32556	1732	turquoise	suvr_cer
ENSG00000171848	RRM2	2	-0.0227151	0.00106144	0.32556	1730	grey60	suvr_cer
ENSG00000136986	DERL1	8	-0.113593	0.00106436	0.32556	1732	black	suvr_cer
ENSG00000115935	WIPF1	2	0.107105	0.00108776	0.32556	1731	turquoise	suvr_cer
ENSG00000135048	CEMIP2	9	-0.102052	0.0011118	0.32556	1732	turquoise	suvr_cer
ENSG00000168970	JMJD7-PLA2G4B	15	0.0729263	0.00111923	0.32556	1731	yellow	suvr_cer
ENSG00000247556	OIP5-AS1	15	-0.0826313	0.00112878	0.32556	1732	brown	suvr_cer
ENSG00000119705	SLIRP	14	-0.0600562	0.00113884	0.32556	1731	brown	suvr_cer
ENSG00000066279	ASPM	1	-0.0241365	0.00115525	0.32556	1732	red	suvr_cer
ENSG00000173273	TNKS	8	0.095861	0.00117959	0.32556	1732	greenyellow	suvr_cer
ENSG00000135476	ESPL1	12	-0.0261371	0.00119603	0.32556	1731	grey	suvr_cer
ENSG00000130396	AFDN	6	0.0199548	0.00119667	0.32556	1732	grey	suvr_cer
ENSG00000147316	MCPH1	8	-0.101904	0.00121299	0.32556	1732	blue	suvr_cer
ENSG00000228382	ITPKB-IT1	1	0.0681477	0.00122971	0.32556	1732	grey	suvr_cer
ENSG00000273076	NA	22	0.0387842	0.00125936	0.32556	1730	yellow	suvr_cer
ENSG00000155849	ELMO1	7	0.079218	0.00131727	0.32556	1732	turquoise	suvr_cer
ENSG00000273983	H3C8	6	-0.0161103	0.00131856	0.32556	1728	grey60	suvr_cer
ENSG00000119812	FAM98A	2	-0.0751775	0.00132097	0.32556	1731	brown	suvr_cer
ENSG00000241755	IGKV1-9	2	-0.011921	0.00133651	0.32556	1732	lightcyan	suvr_cer
ENSG00000100575	TIMM9	14	-0.0401914	0.00134137	0.32556	1731	brown	suvr_cer
ENSG00000167981	ZNF597	16	-0.0506783	0.00135119	0.32556	1731	brown	suvr_cer
ENSG00000127084	FGD3	9	0.0972546	0.00135348	0.32556	1732	turquoise	suvr_cer
ENSG00000167840	ZNF232	17	-0.05185	0.00138606	0.32556	1732	brown	suvr_cer
ENSG00000249662	LINC02218	5	0.0229487	0.00139907	0.32556	1732	turquoise	suvr_cer
ENSG00000136999	CCN3	8	0.0215893	0.00140081	0.32556	1732	turquoise	suvr_cer
ENSG00000198131	ZNF544	19	-0.0637809	0.00140534	0.32556	1732	blue	suvr_cer
ENSG00000188725	SMIM15	5	-0.0501622	0.00141835	0.32556	1732	brown	suvr_cer
ENSG00000198995	MIR340	5	0.023318	0.00142596	0.32556	1726	turquoise	suvr_cer
ENSG00000228532	SUMO2P21	X	-0.0187596	0.00142813	0.32556	1731	brown	suvr_cer
ENSG00000066827	ZFAT	8	0.0800502	0.00144525	0.32556	1721	turquoise	suvr_cer
ENSG00000288948	NA	2	0.0502516	0.00144985	0.32556	1731	turquoise	suvr_cer
ENSG00000075618	FSCN1	7	0.0368207	0.00145397	0.32556	1732	turquoise	suvr_cer
ENSG00000165029	ABCA1	9	0.0228673	0.00146139	0.32556	1732	turquoise	suvr_cer
ENSG00000197724	PHF2	9	0.0984031	0.00147821	0.325804	1732	midnightblue	suvr_cer
ENSG00000214655	ZSWIM8	10	0.0951733	0.00151376	0.326267	1732	turquoise	suvr_cer
ENSG00000110046	ATG2A	11	0.0418207	0.00152383	0.326267	1732	turquoise	suvr_cer
ENSG00000174840	PDE12	3	-0.101246	0.00152756	0.326267	1732	blue	suvr_cer
ENSG00000102753	KPNA3	13	-0.0900891	0.00157033	0.32688	1732	blue	suvr_cer
ENSG00000091073	DTX2	7	0.0648974	0.00157768	0.32688	1732	turquoise	suvr_cer
ENSG00000251323	LINC02728	11	0.034618	0.00157776	0.32688	1730	grey	suvr_cer
ENSG00000174715	PPIAP72	3	-0.0293861	0.00161478	0.329427	1732	red	suvr_cer
ENSG00000047346	ATOSA	15	0.103758	0.00162185	0.329427	1732	grey	suvr_cer
ENSG00000227123	RPL12P44	3	-0.0404982	0.00165268	0.331007	1730	grey	suvr_cer
ENSG00000187260	WDR86	7	0.0330541	0.00166244	0.331007	1732	grey	suvr_cer
ENSG00000187762	HSPE1P11	6	0.0295456	0.00168321	0.331007	1730	grey	suvr_cer
ENSG00000244575	IGKV1-27	2	-0.0126095	0.00169354	0.331007	1732	lightcyan	suvr_cer
ENSG00000085872	CHERP	19	0.0710047	0.00175309	0.339445	1732	greenyellow	suvr_cer
ENSG00000071054	MAP4K4	2	0.0763163	0.0017967	0.342912	1732	turquoise	suvr_cer
ENSG00000196588	MRTFA	22	0.0728646	0.00181276	0.342912	1732	greenyellow	suvr_cer
ENSG00000291213	DPY19L2P3	7	0.0198891	0.00182065	0.342912	1732	grey	suvr_cer
ENSG00000140396	NCOA2	8	0.0719546	0.00184656	0.343125	1732	turquoise	suvr_cer
ENSG00000267312	NA	17	-0.0193006	0.00185491	0.343125	1732	brown	suvr_cer
ENSG00000184900	SUMO3	21	-0.0651227	0.00187578	0.343916	1732	blue	suvr_cer
ENSG00000176986	SEC24C	10	0.0851496	0.00189495	0.344383	1732	greenyellow	suvr_cer
ENSG00000156639	ZFAND3	6	0.0577573	0.00191918	0.345753	1732	greenyellow	suvr_cer
ENSG00000286629	NA	17	0.0371866	0.00193795	0.346125	1732	turquoise	suvr_cer
ENSG00000199643	RNU4-90P	5	0.020921	0.00196015	0.347097	1732	turquoise	suvr_cer
ENSG00000169220	RGS14	5	0.103593	0.00200968	0.349897	1731	turquoise	suvr_cer
ENSG00000254019	NA	8	0.026062	0.00200974	0.349897	1732	turquoise	suvr_cer
ENSG00000122591	HYCC1	7	-0.0590311	0.00207704	0.353831	1732	brown	suvr_cer
ENSG00000122547	EEPD1	7	0.0387638	0.00210001	0.353831	1732	turquoise	suvr_cer
ENSG00000165512	ZNF22	10	-0.0228133	0.00211401	0.353831	1732	brown	suvr_cer
ENSG00000143207	COP1	1	0.068593	0.00212371	0.353831	1732	turquoise	suvr_cer
ENSG00000090581	GNPTG	16	0.108915	0.00212829	0.353831	1732	turquoise	suvr_cer
ENSG00000125629	INSIG2	2	-0.0544669	0.00213629	0.353831	1732	red	suvr_cer
ENSG00000138942	RNF185	22	0.0782645	0.00215685	0.353831	1732	turquoise	suvr_cer
ENSG00000198742	SMURF1	7	0.105289	0.00216896	0.353831	1732	turquoise	suvr_cer
ENSG00000167645	YIF1B	19	0.0684346	0.00221742	0.358911	1732	grey	suvr_cer
ENSG00000278463	H2AC4	6	-0.0176557	0.00225349	0.359407	1729	grey60	suvr_cer
ENSG00000171763	SPATA5L1	15	0.0484165	0.00225518	0.359407	1732	grey	suvr_cer
ENSG00000242853	RN7SL749P	10	-0.0284133	0.00232995	0.359413	1728	grey	suvr_cer
ENSG00000118900	UBN1	16	0.0483678	0.00233539	0.359413	1732	turquoise	suvr_cer
ENSG00000205339	IPO7	11	-0.061563	0.00234956	0.359413	1732	brown	suvr_cer
ENSG00000125386	FAM193A	4	0.113412	0.00235452	0.359413	1732	greenyellow	suvr_cer
ENSG00000180776	ZDHHC20	13	-0.0439225	0.00235718	0.359413	1732	brown	suvr_cer
ENSG00000175115	PACS1	11	0.0639877	0.00235931	0.359413	1732	greenyellow	suvr_cer
ENSG00000132570	PCBD2	5	0.0887882	0.00239763	0.360192	1731	yellow	suvr_cer
ENSG00000180957	PITPNB	22	-0.108316	0.0024362	0.360192	1731	grey	suvr_cer
ENSG00000197050	ZNF420	19	-0.0363988	0.00245859	0.360192	1732	brown	suvr_cer
ENSG00000158092	NCK1	3	-0.0765882	0.00249046	0.360192	1731	brown	suvr_cer
ENSG00000170522	ELOVL6	4	-0.0272768	0.00249337	0.360192	1732	black	suvr_cer
ENSG00000142687	KIAA0319L	1	0.0716908	0.00255951	0.360192	1731	turquoise	suvr_cer
ENSG00000196730	DAPK1	9	0.0331437	0.00257681	0.360192	1732	turquoise	suvr_cer
ENSG00000099331	MYO9B	19	0.0874318	0.002583	0.360192	1732	turquoise	suvr_cer
ENSG00000197813	NA	19	-0.0405687	0.00258725	0.360192	1731	blue	suvr_cer
ENSG00000174442	ZWILCH	15	-0.0380707	0.00259708	0.360192	1732	brown	suvr_cer
ENSG00000134333	LDHA	11	-0.0679135	0.00259987	0.360192	1732	brown	suvr_cer
ENSG00000088038	CNOT3	19	0.0821483	0.00261962	0.360192	1731	turquoise	suvr_cer
ENSG00000175893	ZDHHC21	9	-0.0463035	0.00263408	0.360192	1732	brown	suvr_cer
ENSG00000169372	CRADD	12	0.0472232	0.00264821	0.360192	1732	greenyellow	suvr_cer
ENSG00000158104	HPD	12	0.0309631	0.00265622	0.360192	1731	turquoise	suvr_cer
ENSG00000184305	CCSER1	4	0.0245206	0.00268495	0.360192	1731	magenta	suvr_cer
ENSG00000159176	CSRP1	1	-0.0752397	0.00268503	0.360192	1732	brown	suvr_cer
ENSG00000186862	PDZD7	10	0.0293517	0.00269379	0.360192	1732	grey	suvr_cer
ENSG00000253559	OSGEPL1-AS1	2	-0.026156	0.00270248	0.360192	1730	grey	suvr_cer
ENSG00000116001	TIA1	2	-0.0789429	0.00271214	0.360192	1732	brown	suvr_cer
ENSG00000225377	NRSN2-AS1	20	-0.0309659	0.00278256	0.361977	1732	grey	suvr_cer
ENSG00000198373	WWP2	16	0.0743596	0.00279836	0.361977	1732	turquoise	suvr_cer
ENSG00000252061	RNU6-415P	15	0.0331285	0.00280886	0.361977	1732	grey	suvr_cer
ENSG00000181019	NQO1	16	-0.0371715	0.00282658	0.361977	1729	turquoise	suvr_cer
ENSG00000176095	IP6K1	3	0.0752518	0.00282843	0.361977	1732	turquoise	suvr_cer
ENSG00000146122	DAAM2	6	0.0105778	0.00284525	0.361977	1732	turquoise	suvr_cer
ENSG00000235910	APOA1-AS	11	0.0476691	0.00284788	0.361977	1731	turquoise	suvr_cer
ENSG00000157837	SPPL3	12	0.0776715	0.00288761	0.362324	1732	greenyellow	suvr_cer
ENSG00000236576	NA	X	0.0245255	0.00290693	0.362324	1730	yellow	suvr_cer
ENSG00000105287	PRKD2	19	0.068343	0.00293472	0.362324	1732	turquoise	suvr_cer
ENSG00000136240	KDELR2	7	-0.0846804	0.00295851	0.362324	1732	grey	suvr_cer
ENSG00000251369	ZNF550	19	-0.0520005	0.00296299	0.362324	1732	brown	suvr_cer
ENSG00000286771	NA	4	0.0343341	0.00296778	0.362324	1732	turquoise	suvr_cer
ENSG00000131408	NR1H2	19	0.113922	0.00297982	0.362324	1731	turquoise	suvr_cer
ENSG00000151233	GXYLT1	12	-0.0576078	0.00299698	0.362324	1732	red	suvr_cer
ENSG00000169696	ASPSCR1	17	0.0832598	0.00301702	0.362324	1732	yellow	suvr_cer
ENSG00000225650	EIF2S2P5	1	0.0258703	0.00304162	0.362324	1728	greenyellow	suvr_cer
ENSG00000288680	NA	X	-0.0129891	0.00304298	0.362324	1731	grey	suvr_cer
ENSG00000172469	MANEA	6	-0.0379577	0.00310461	0.36755	1732	brown	suvr_cer
ENSG00000072121	ZFYVE26	14	0.101129	0.00312278	0.367601	1731	yellow	suvr_cer
ENSG00000033178	UBA6	4	-0.0877502	0.00316582	0.369816	1732	red	suvr_cer
ENSG00000106780	MEGF9	9	0.0490169	0.00325595	0.369816	1732	turquoise	suvr_cer
ENSG00000007944	MYLIP	6	0.0510353	0.00326166	0.369816	1732	grey	suvr_cer
ENSG00000153179	RASSF3	12	0.0814879	0.00327635	0.369816	1732	turquoise	suvr_cer
ENSG00000104980	TIMM44	19	0.0703087	0.00327681	0.369816	1730	blue	suvr_cer
ENSG00000166479	TMX3	18	-0.0446306	0.00330161	0.369816	1732	brown	suvr_cer
ENSG00000124126	PREX1	20	0.0631642	0.00330603	0.369816	1732	turquoise	suvr_cer
ENSG00000197442	MAP3K5	6	0.0808631	0.00335275	0.369816	1732	turquoise	suvr_cer
ENSG00000135999	EPC2	2	0.126268	0.0033685	0.369816	1732	green	suvr_cer
ENSG00000152520	PAN3	13	0.0881483	0.00342789	0.369816	1732	greenyellow	suvr_cer
ENSG00000054611	TBC1D22A	22	0.0883599	0.0034591	0.369816	1732	yellow	suvr_cer
ENSG00000115020	PIKFYVE	2	0.096426	0.00348687	0.369816	1732	greenyellow	suvr_cer
ENSG00000250067	YJEFN3	19	0.0324422	0.00350393	0.369816	1731	yellow	suvr_cer
ENSG00000228519	RANBP1P1	X	-0.0103613	0.0035464	0.369816	1732	grey	suvr_cer
ENSG00000162066	AMDHD2	16	0.0740431	0.0035877	0.369816	1732	grey	suvr_cer
ENSG00000290842	CROCCP3	1	-0.0634966	0.00359378	0.369816	1732	grey	suvr_cer
ENSG00000272462	LINC02980	6	0.0394423	0.00359758	0.369816	1732	turquoise	suvr_cer
ENSG00000286522	H3C2	6	-0.0195628	0.00363236	0.369816	1728	grey60	suvr_cer
ENSG00000173226	IQCB1	3	-0.0556929	0.00363603	0.369816	1732	blue	suvr_cer
ENSG00000163535	SGO2	2	-0.0180214	0.0036444	0.369816	1732	brown	suvr_cer
ENSG00000258337	NA	12	0.0331287	0.00366338	0.369816	1732	greenyellow	suvr_cer
ENSG00000117399	CDC20	1	-0.0346754	0.00366586	0.369816	1729	grey	suvr_cer
ENSG00000047621	C12orf4	12	-0.0627775	0.00368123	0.369816	1730	grey	suvr_cer
ENSG00000160179	ABCG1	21	0.0232607	0.00368821	0.369816	1731	turquoise	suvr_cer
ENSG00000111731	C2CD5	12	0.0804629	0.00369978	0.369816	1732	yellow	suvr_cer
ENSG00000229663	DPY19L4P1	1	0.0170503	0.00370803	0.369816	1730	turquoise	suvr_cer
ENSG00000197566	ZNF624	17	-0.0427943	0.0037466	0.369816	1731	brown	suvr_cer
ENSG00000106829	TLE4	9	0.0650672	0.00375602	0.369816	1732	turquoise	suvr_cer
ENSG00000005020	SKAP2	7	0.0356138	0.00376691	0.369816	1732	turquoise	suvr_cer
ENSG00000166266	CUL5	11	-0.0448759	0.00378657	0.369816	1732	brown	suvr_cer
ENSG00000167614	TTYH1	19	0.0724907	0.00380029	0.369816	1731	grey	suvr_cer
ENSG00000273841	TAF9	5	-0.0576066	0.00385237	0.369816	1732	brown	suvr_cer
ENSG00000175137	SH3BP5L	1	0.069606	0.00385474	0.369816	1732	turquoise	suvr_cer
ENSG00000130768	SMPDL3B	1	0.0237157	0.00386742	0.369816	1729	turquoise	suvr_cer
ENSG00000054392	HHAT	1	0.033017	0.00395764	0.369816	1732	yellow	suvr_cer
ENSG00000204899	MZT1	13	-0.0264339	0.00396607	0.369816	1732	brown	suvr_cer
ENSG00000211660	IGLV2-23	22	-0.0127747	0.00396732	0.369816	1731	lightcyan	suvr_cer
ENSG00000273703	H2BC14	6	-0.0193687	0.00396818	0.369816	1728	grey60	suvr_cer
ENSG00000143889	HNRNPLL	2	0.056874	0.00397102	0.369816	1730	grey	suvr_cer
ENSG00000170322	NFRKB	11	0.0751488	0.00397272	0.369816	1732	yellow	suvr_cer
ENSG00000205517	RGL3	19	0.0147073	0.00402374	0.369816	1732	turquoise	suvr_cer
ENSG00000114686	MRPL3	3	-0.0401793	0.0040251	0.369816	1731	brown	suvr_cer
ENSG00000170191	NANP	20	-0.0296756	0.00404367	0.369816	1732	brown	suvr_cer
ENSG00000163219	ARHGAP25	2	0.0729041	0.00406775	0.369816	1732	turquoise	suvr_cer
ENSG00000149716	LTO1	11	-0.0945568	0.00408625	0.369816	1732	brown	suvr_cer
ENSG00000100453	GZMB	14	-0.0186043	0.00408852	0.369816	1732	black	suvr_cer
ENSG00000151136	ABTB3	12	0.033835	0.00411915	0.369816	1732	green	suvr_cer
ENSG00000165338	HECTD2	10	-0.0206185	0.00414002	0.369816	1732	brown	suvr_cer
ENSG00000143376	SNX27	1	0.0587757	0.00415495	0.369816	1732	turquoise	suvr_cer
ENSG00000146386	ABRACL	6	-0.0359938	0.00423105	0.369816	1732	brown	suvr_cer
ENSG00000121691	CAT	11	-0.0287231	0.00423289	0.369816	1732	cyan	suvr_cer
ENSG00000230795	HLA-K	6	-0.0103191	0.00423991	0.369816	1732	grey	suvr_cer
ENSG00000170634	ACYP2	2	0.0498365	0.00424089	0.369816	1731	greenyellow	suvr_cer
ENSG00000073921	PICALM	11	0.0711374	0.0042539	0.369816	1732	turquoise	suvr_cer
ENSG00000185130	H2BC13	6	-0.0224759	0.00426805	0.369816	1728	grey60	suvr_cer
ENSG00000126746	ZNF384	12	0.0773963	0.00427239	0.369816	1732	turquoise	suvr_cer
ENSG00000158882	TOMM40L	1	-0.0483347	0.00431182	0.369816	1731	grey	suvr_cer
ENSG00000172046	USP19	3	0.105056	0.00435178	0.369816	1732	midnightblue	suvr_cer
ENSG00000264538	SUZ12P1	17	-0.0344998	0.00440081	0.369816	1731	grey	suvr_cer
ENSG00000268895	A1BG-AS1	19	-0.0357971	0.00442293	0.369816	1728	grey	suvr_cer
ENSG00000171530	TBCA	5	0.0467605	0.00445238	0.369816	1731	grey	suvr_cer
ENSG00000185278	ZBTB37	1	-0.0850893	0.00449089	0.369816	1732	red	suvr_cer
ENSG00000138166	DUSP5	10	-0.0320079	0.00449195	0.369816	1732	grey	suvr_cer
ENSG00000063245	EPN1	19	0.0927756	0.00449516	0.369816	1732	turquoise	suvr_cer
ENSG00000211943	IGHV3-15	14	-0.0128908	0.00455991	0.369816	1729	magenta	suvr_cer
ENSG00000199051	MIR361	X	-0.0100659	0.00456536	0.369816	1732	grey	suvr_cer
ENSG00000163872	YEATS2	3	0.0918195	0.00459063	0.369816	1732	yellow	suvr_cer
ENSG00000148219	ASTN2	9	0.0386772	0.00459653	0.369816	1732	blue	suvr_cer
ENSG00000174842	GLMN	1	-0.0423385	0.00460134	0.369816	1732	blue	suvr_cer
ENSG00000287593	NA	6	-0.0163196	0.00462386	0.369816	1730	green	suvr_cer
ENSG00000070367	EXOC5	14	-0.065248	0.00462711	0.369816	1732	red	suvr_cer
ENSG00000198346	ZNF813	19	-0.0304431	0.00463135	0.369816	1732	brown	suvr_cer
ENSG00000273179	NA	4	-0.0182484	0.00463894	0.369816	1732	black	suvr_cer
ENSG00000231887	PRH1	12	0.034609	0.00467433	0.369816	1732	yellow	suvr_cer
ENSG00000163320	CGGBP1	3	-0.0986737	0.0047401	0.369816	1732	brown	suvr_cer
ENSG00000269973	NA	2	-0.0335691	0.004758	0.369816	1732	grey	suvr_cer
ENSG00000273243	NA	22	0.0328542	0.00477332	0.369816	1732	grey	suvr_cer
ENSG00000162928	PEX13	2	-0.0702041	0.00480161	0.369816	1732	brown	suvr_cer
ENSG00000239789	MRPS17	7	-0.0310115	0.00483127	0.369816	1731	brown	suvr_cer
ENSG00000233912	NA	3	0.0267358	0.00483564	0.369816	1729	yellow	suvr_cer
ENSG00000085224	ATRX	X	-0.050283	0.00485621	0.369816	1732	brown	suvr_cer
ENSG00000113638	TTC33	5	-0.0381543	0.00487123	0.369816	1732	red	suvr_cer
ENSG00000083896	YTHDC1	4	0.0933764	0.00487402	0.369816	1732	yellow	suvr_cer
ENSG00000198093	ZNF649	19	-0.0480282	0.00487606	0.369816	1732	brown	suvr_cer
ENSG00000154760	SLFN13	17	-0.0457382	0.00487938	0.369816	1732	black	suvr_cer
ENSG00000166501	PRKCB	16	0.0827329	0.00488724	0.369816	1732	grey	suvr_cer
ENSG00000136156	ITM2B	13	0.059565	0.00489898	0.369816	1731	turquoise	suvr_cer
ENSG00000178607	ERN1	17	0.0435941	0.00490271	0.369816	1732	grey	suvr_cer
ENSG00000109072	VTN	17	0.0513975	0.0049846	0.369816	1732	grey	suvr_cer
ENSG00000234284	ZNF879	5	-0.0290627	0.00500819	0.369816	1732	brown	suvr_cer
ENSG00000189343	RPS2P46	17	-0.0337706	0.00501658	0.369816	1732	blue	suvr_cer
ENSG00000271780	NA	14	-0.0297858	0.00502849	0.369816	1731	brown	suvr_cer
ENSG00000134049	IER3IP1	18	-0.0265396	0.0050392	0.369816	1731	brown	suvr_cer
ENSG00000153391	INO80C	18	0.054144	0.00509638	0.369816	1732	turquoise	suvr_cer
ENSG00000275221	H2AC15	6	-0.0300665	0.00509914	0.369816	1730	brown	suvr_cer
ENSG00000177732	SOX12	20	-0.0487844	0.0051105	0.369816	1730	green	suvr_cer
ENSG00000122779	TRIM24	7	0.062014	0.00514868	0.369816	1732	turquoise	suvr_cer
ENSG00000211673	IGLV3-1	22	-0.0119351	0.00515336	0.369816	1730	lightcyan	suvr_cer
ENSG00000228976	SUMO2P8	6	0.0263698	0.00515761	0.369816	1729	turquoise	suvr_cer
ENSG00000077157	PPP1R12B	1	0.0341317	0.00518237	0.369816	1732	turquoise	suvr_cer
ENSG00000152700	SAR1B	5	-0.0606455	0.00520814	0.369816	1732	brown	suvr_cer
ENSG00000075089	ACTR6	12	-0.0315056	0.00521228	0.369816	1731	brown	suvr_cer
ENSG00000240038	AMY2B	1	0.0546153	0.00522029	0.369816	1732	grey	suvr_cer
ENSG00000125447	GGA3	17	0.105665	0.00522933	0.369816	1731	greenyellow	suvr_cer
ENSG00000258413	FBXO34-AS1	14	0.0289147	0.00526811	0.369816	1730	grey	suvr_cer
ENSG00000259807	NA	16	0.0303482	0.00527236	0.369816	1732	greenyellow	suvr_cer
ENSG00000230491	SRD5A2P1	X	-0.00954832	0.00527985	0.369816	1732	grey	suvr_cer
ENSG00000131711	MAP1B	5	0.0156728	0.00528154	0.369816	1731	grey	suvr_cer
ENSG00000262580	NA	17	0.041939	0.00530252	0.369816	1732	grey	suvr_cer
ENSG00000151304	SRFBP1	5	-0.0439031	0.00535001	0.369816	1732	brown	suvr_cer
ENSG00000166866	MYO1A	12	0.0206749	0.0053508	0.369816	1732	grey	suvr_cer
ENSG00000173875	ZNF791	19	-0.0540459	0.00537384	0.369816	1732	red	suvr_cer
ENSG00000166387	PPFIBP2	11	0.0330672	0.00539883	0.369816	1732	grey	suvr_cer
ENSG00000172086	KRCC1	2	-0.0390439	0.00540587	0.369816	1732	brown	suvr_cer
ENSG00000090612	ZNF268	12	-0.0297241	0.00541602	0.369816	1732	brown	suvr_cer
ENSG00000229608	GOLGA2P4	22	0.0264087	0.00546631	0.369816	1731	turquoise	suvr_cer
ENSG00000290867	LINC01145	1	0.0415797	0.0054704	0.369816	1731	black	suvr_cer
ENSG00000164366	CCDC127	5	-0.0505676	0.00550203	0.369816	1732	brown	suvr_cer
ENSG00000173120	KDM2A	11	0.099217	0.00551313	0.369816	1732	midnightblue	suvr_cer
ENSG00000232259	NA	10	0.0236625	0.00553178	0.369816	1726	turquoise	suvr_cer
ENSG00000105656	ELL	19	0.0502562	0.00553365	0.369816	1732	turquoise	suvr_cer
ENSG00000126215	XRCC3	14	0.0825677	0.0055451	0.369816	1731	turquoise	suvr_cer
ENSG00000249086	NA	11	0.0284562	0.00554686	0.369816	1730	grey	suvr_cer
ENSG00000290062	NA	6	0.0556983	0.00555604	0.369816	1731	turquoise	suvr_cer
ENSG00000224773	HSPA8P7	X	-0.0129049	0.00556476	0.369816	1731	grey	suvr_cer
ENSG00000259823	LYPD8	1	0.018353	0.00558616	0.369816	1730	turquoise	suvr_cer
ENSG00000197182	MIRLET7BHG	22	0.0752927	0.00558624	0.369816	1732	turquoise	suvr_cer
ENSG00000131697	NPHP4	1	0.0646652	0.00559522	0.369816	1732	turquoise	suvr_cer
ENSG00000145241	CENPC	4	0.0622385	0.00565224	0.369816	1732	yellow	suvr_cer
ENSG00000145687	SSBP2	5	0.0533531	0.00567355	0.369816	1732	turquoise	suvr_cer
ENSG00000184007	PTP4A2	1	-0.0587876	0.00568192	0.369816	1732	brown	suvr_cer
ENSG00000234062	TM9SF5P	X	0.0110046	0.0057011	0.369816	1732	grey	suvr_cer
ENSG00000201882	NA	X	-0.0108012	0.00572785	0.369816	1732	grey	suvr_cer
ENSG00000145990	GFOD1	6	-0.0302553	0.00575826	0.369816	1732	cyan	suvr_cer
ENSG00000120868	APAF1	12	0.054987	0.0057679	0.369816	1732	turquoise	suvr_cer
ENSG00000173715	C11orf80	11	0.049147	0.00579338	0.369816	1729	magenta	suvr_cer
ENSG00000008083	JARID2	6	0.0581881	0.00579531	0.369816	1732	turquoise	suvr_cer
ENSG00000133657	ATP13A3	3	-0.0756344	0.00579761	0.369816	1730	red	suvr_cer
ENSG00000197054	ZNF763	19	0.0351369	0.00581	0.369816	1732	turquoise	suvr_cer
ENSG00000132932	ATP8A2	13	-0.0207499	0.00582133	0.369816	1732	brown	suvr_cer
ENSG00000228007	RPL36AP7	17	0.0263804	0.00582354	0.369816	1730	turquoise	suvr_cer
ENSG00000274997	H2AC12	6	-0.0195888	0.00586306	0.369816	1727	grey60	suvr_cer
ENSG00000275302	CCL4	17	-0.0208487	0.00588666	0.369816	1732	black	suvr_cer
ENSG00000126603	GLIS2	16	0.033353	0.00589437	0.369816	1732	turquoise	suvr_cer
ENSG00000253704	VIRMA-DT	8	-0.0214012	0.00589477	0.369816	1732	grey	suvr_cer
ENSG00000147874	HAUS6	9	-0.0678018	0.00589479	0.369816	1732	brown	suvr_cer
ENSG00000110848	CD69	12	-0.0228149	0.00595048	0.369816	1732	brown	suvr_cer
ENSG00000129933	MAU2	19	0.118901	0.00596411	0.369816	1731	turquoise	suvr_cer
ENSG00000215417	MIR17HG	13	-0.0335955	0.00600611	0.369816	1732	brown	suvr_cer
ENSG00000175215	CTDSP2	12	0.0773925	0.00601109	0.369816	1732	greenyellow	suvr_cer
ENSG00000267304	NA	19	0.0358158	0.00602034	0.369816	1731	yellow	suvr_cer
ENSG00000198355	PIM3	22	-0.0445421	0.00604316	0.369816	1732	turquoise	suvr_cer
ENSG00000232472	EEF1B2P3	X	-0.0177073	0.00605148	0.369816	1732	brown	suvr_cer
ENSG00000185338	SOCS1	16	-0.0295045	0.00608965	0.369816	1730	purple	suvr_cer
ENSG00000233613	DCUN1D2-AS	13	0.0356322	0.00609164	0.369816	1729	grey	suvr_cer
ENSG00000123353	ORMDL2	12	-0.0665229	0.00609879	0.369816	1731	red	suvr_cer
ENSG00000136715	SAP130	2	0.0528227	0.00609969	0.369816	1732	greenyellow	suvr_cer
ENSG00000181004	BBS12	4	-0.0277534	0.0061031	0.369816	1730	brown	suvr_cer
ENSG00000155545	MIER3	5	-0.0446342	0.00611515	0.369816	1732	brown	suvr_cer
ENSG00000161664	ASB16	17	0.0645685	0.00613923	0.369816	1731	grey	suvr_cer
ENSG00000231731	NA	2	0.0641602	0.00617164	0.369816	1732	turquoise	suvr_cer
ENSG00000163877	SNIP1	1	0.0811552	0.00622706	0.369816	1731	turquoise	suvr_cer
ENSG00000227671	ZNF731P	1	-0.0335143	0.00622757	0.369816	1732	brown	suvr_cer
ENSG00000101413	RPRD1B	20	0.0927604	0.00624587	0.369816	1732	greenyellow	suvr_cer
ENSG00000153006	SREK1IP1	5	-0.0507338	0.00624609	0.369816	1732	brown	suvr_cer
ENSG00000140455	USP3	15	0.0734915	0.00626253	0.369816	1732	turquoise	suvr_cer
ENSG00000237993	NA	1	0.0249985	0.00627726	0.369816	1732	turquoise	suvr_cer
ENSG00000188219	POTEE	2	0.026882	0.00628434	0.369816	1732	greenyellow	suvr_cer
ENSG00000197081	IGF2R	6	0.0411808	0.00631516	0.369816	1732	turquoise	suvr_cer
ENSG00000259591	NA	15	0.0197605	0.00631945	0.369816	1729	yellow	suvr_cer
ENSG00000197045	GMFB	14	-0.0326722	0.0063478	0.369816	1732	red	suvr_cer
ENSG00000287562	NA	6	0.0417874	0.00635558	0.369816	1732	yellow	suvr_cer
ENSG00000175467	SART1	11	0.0624128	0.00636917	0.369816	1732	midnightblue	suvr_cer
ENSG00000075785	RAB7A	3	0.0693905	0.00639053	0.369816	1732	turquoise	suvr_cer
ENSG00000039650	PNKP	19	0.0834335	0.00639439	0.369816	1732	grey	suvr_cer
ENSG00000272356	NA	6	0.0476634	0.00639447	0.369816	1732	greenyellow	suvr_cer
ENSG00000275700	AATF	17	0.0770342	0.00640281	0.369816	1732	turquoise	suvr_cer
ENSG00000068308	OTUD5	X	0.0627341	0.00641223	0.369816	1731	turquoise	suvr_cer
ENSG00000164751	PEX2	8	-0.0626154	0.00642562	0.369816	1732	brown	suvr_cer
ENSG00000117500	TMED5	1	-0.0518651	0.00644871	0.369816	1732	red	suvr_cer
ENSG00000222038	POTEJ	2	0.0255273	0.00645022	0.369816	1732	greenyellow	suvr_cer
ENSG00000260744	NA	16	0.0303876	0.00647311	0.369816	1730	yellow	suvr_cer
ENSG00000211825	TRDJ1	14	-0.0142835	0.00648578	0.369816	1732	black	suvr_cer
ENSG00000161813	LARP4	12	-0.0612181	0.00652541	0.369816	1732	brown	suvr_cer
ENSG00000132323	ILKAP	2	-0.0952143	0.00654854	0.369816	1731	blue	suvr_cer
ENSG00000211945	IGHV1-18	14	-0.0123719	0.00655888	0.369816	1731	lightcyan	suvr_cer
ENSG00000204120	GIGYF2	2	0.0965375	0.00656773	0.369816	1732	midnightblue	suvr_cer
ENSG00000131374	TBC1D5	3	0.0712021	0.00656895	0.369816	1732	greenyellow	suvr_cer
ENSG00000284690	CD300H	17	-0.0114526	0.00657107	0.369816	1732	grey	suvr_cer
ENSG00000105810	CDK6	7	-0.0486019	0.00660237	0.369816	1731	green	suvr_cer
ENSG00000115738	ID2	2	-0.0332446	0.00662257	0.369816	1732	black	suvr_cer
ENSG00000282164	PEG13	8	0.0517175	0.00663555	0.369816	1732	greenyellow	suvr_cer
ENSG00000260005	NA	17	0.0442804	0.00666041	0.369816	1732	turquoise	suvr_cer
ENSG00000179361	ARID3B	15	0.0739651	0.00666324	0.369816	1731	turquoise	suvr_cer
ENSG00000139631	CSAD	12	0.0517416	0.00673891	0.369816	1732	turquoise	suvr_cer
ENSG00000140400	MAN2C1	15	0.0463394	0.00681008	0.369816	1732	yellow	suvr_cer
ENSG00000266998	NA	17	0.0565293	0.00683007	0.369816	1731	grey	suvr_cer
ENSG00000213654	GPSM3	6	0.0754344	0.00684512	0.369816	1732	turquoise	suvr_cer
ENSG00000117091	CD48	1	-0.0469586	0.00685533	0.369816	1732	brown	suvr_cer
ENSG00000242094	FOXP1-IT1	3	0.0373363	0.00686157	0.369816	1732	turquoise	suvr_cer
ENSG00000267734	NA	1	0.0282607	0.00686186	0.369816	1726	yellow	suvr_cer
ENSG00000131127	ZNF141	4	-0.0493093	0.00686244	0.369816	1732	brown	suvr_cer
ENSG00000213888	LINC01521	22	-0.0420574	0.00686906	0.369816	1732	brown	suvr_cer
ENSG00000184923	NUTM2A	10	0.0258325	0.00689433	0.369816	1724	grey	suvr_cer
ENSG00000167363	FN3K	17	0.0231099	0.00689577	0.369816	1732	grey	suvr_cer
ENSG00000290374	FAM86EP	4	-0.0204264	0.00689838	0.369816	1732	green	suvr_cer
ENSG00000151748	SAV1	14	0.0412902	0.00692858	0.369816	1732	tan	suvr_cer
ENSG00000286457	NA	15	0.0205823	0.00696874	0.369816	1731	yellow	suvr_cer
ENSG00000140632	GLYR1	16	0.12948	0.00698143	0.369816	1732	midnightblue	suvr_cer
ENSG00000196747	H2AC13	6	-0.0243452	0.00698834	0.369816	1729	grey60	suvr_cer
ENSG00000183576	SETD3	14	-0.0730194	0.00700395	0.369816	1732	brown	suvr_cer
ENSG00000290931	NA	22	0.0137638	0.00701508	0.369816	1732	grey	suvr_cer
ENSG00000035141	FAM136A	2	-0.0470997	0.00701829	0.369816	1732	brown	suvr_cer
ENSG00000079739	PGM1	1	0.0546339	0.007039	0.369816	1732	turquoise	suvr_cer
ENSG00000124602	UNC5CL	6	0.0475064	0.00704509	0.369816	1731	yellow	suvr_cer
ENSG00000213772	EIF1P7	2	0.0170917	0.00705033	0.369816	1731	grey	suvr_cer
ENSG00000162889	MAPKAPK2	1	0.0717113	0.00706128	0.369816	1732	turquoise	suvr_cer
ENSG00000088340	FER1L4	20	0.022688	0.0070781	0.369816	1731	grey	suvr_cer
ENSG00000140332	TLE3	15	0.0412809	0.0070866	0.369816	1732	turquoise	suvr_cer
ENSG00000156253	RWDD2B	21	-0.0345137	0.00709502	0.369816	1731	brown	suvr_cer
ENSG00000178764	ZHX2	8	0.063199	0.00711782	0.369816	1732	midnightblue	suvr_cer
ENSG00000264546	NA	17	0.0415159	0.00711962	0.369816	1730	turquoise	suvr_cer
ENSG00000063169	BICRA	19	0.0539444	0.00712215	0.369816	1731	greenyellow	suvr_cer
ENSG00000082153	BZW1	2	-0.0487549	0.0071426	0.369951	1732	red	suvr_cer
ENSG00000287643	NA	14	0.0291554	0.00721335	0.371414	1732	turquoise	suvr_cer
ENSG00000126883	NUP214	9	0.0983089	0.00723157	0.371414	1732	turquoise	suvr_cer
ENSG00000075568	TMEM131	2	0.0790988	0.0072488	0.371414	1732	greenyellow	suvr_cer
ENSG00000161204	ABCF3	3	0.0920768	0.00725542	0.371414	1732	yellow	suvr_cer
ENSG00000272333	KMT2B	19	0.0823172	0.00728428	0.371414	1732	turquoise	suvr_cer
ENSG00000143786	CNIH3	1	0.0325635	0.00731581	0.371414	1732	grey	suvr_cer
ENSG00000118898	PPL	16	0.0275286	0.00733059	0.371414	1732	turquoise	suvr_cer
ENSG00000111863	ADTRP	6	-0.0157036	0.00733399	0.371414	1732	green	suvr_cer
ENSG00000259363	NA	15	0.0335445	0.00739253	0.371414	1732	yellow	suvr_cer
ENSG00000184508	HDDC3	15	-0.0430957	0.00740376	0.371414	1731	brown	suvr_cer
ENSG00000138018	SELENOI	2	-0.0529904	0.00741189	0.371414	1732	brown	suvr_cer
ENSG00000069956	MAPK6	15	-0.0469317	0.00742322	0.371414	1732	brown	suvr_cer
ENSG00000099800	TIMM13	19	-0.0445958	0.00742732	0.371414	1732	blue	suvr_cer
ENSG00000272506	NA	1	0.0254834	0.00743439	0.371414	1732	turquoise	suvr_cer
ENSG00000111670	GNPTAB	12	-0.0650936	0.00747053	0.371414	1732	black	suvr_cer
ENSG00000125827	TMX4	20	0.0518966	0.00748338	0.371414	1731	turquoise	suvr_cer
ENSG00000181904	C5orf24	5	-0.059689	0.00750154	0.371414	1732	brown	suvr_cer
ENSG00000115896	PLCL1	2	0.0264505	0.00752273	0.371414	1732	green	suvr_cer
ENSG00000136146	MED4	13	-0.0575058	0.0075316	0.371414	1732	red	suvr_cer
ENSG00000187801	ZFP69B	1	-0.0340548	0.00756428	0.371414	1731	grey	suvr_cer
ENSG00000196591	HDAC2	6	-0.0656021	0.0075844	0.371414	1732	red	suvr_cer
ENSG00000135845	PIGC	1	0.0332848	0.00758831	0.371414	1732	grey	suvr_cer
ENSG00000228939	AKT3-IT1	1	0.0252451	0.00763894	0.371414	1731	yellow	suvr_cer
ENSG00000180917	CMTR2	16	-0.0383393	0.00765209	0.371414	1732	brown	suvr_cer
ENSG00000159256	MORC3	21	-0.0455712	0.00766217	0.371414	1730	red	suvr_cer
ENSG00000266420	RN7SL118P	X	-0.0123152	0.00767195	0.371414	1732	grey	suvr_cer
ENSG00000132003	ZSWIM4	19	0.0409531	0.00767765	0.371414	1732	turquoise	suvr_cer
ENSG00000135457	TFCP2	12	0.0656604	0.00769959	0.371414	1732	yellow	suvr_cer
ENSG00000136603	SKIL	3	-0.0328843	0.00770625	0.371414	1732	red	suvr_cer
ENSG00000183665	TRMT12	8	-0.0311654	0.00772191	0.371414	1732	brown	suvr_cer
ENSG00000215068	ANXA2R-AS1	5	0.0748643	0.00772659	0.371414	1732	green	suvr_cer
ENSG00000213762	ZNF134	19	-0.0464697	0.00776505	0.372399	1732	brown	suvr_cer
ENSG00000228411	CDY4P	Y	0.0739736	0.00779135	0.372797	648	grey	suvr_cer
ENSG00000128011	LRFN1	19	0.0372229	0.00780972	0.372815	1730	turquoise	suvr_cer
ENSG00000117528	ABCD3	1	-0.0725178	0.00793079	0.374113	1732	grey	suvr_cer
ENSG00000211662	IGLV3-21	22	-0.00959634	0.00793801	0.374113	1732	lightcyan	suvr_cer
ENSG00000110799	VWF	12	0.0147812	0.00795788	0.374113	1732	tan	suvr_cer
ENSG00000126524	SBDS	7	-0.042104	0.00798477	0.374113	1732	brown	suvr_cer
ENSG00000162804	SNED1	2	0.0444189	0.00802858	0.374113	1729	green	suvr_cer
ENSG00000226310	NA	X	0.0239952	0.00803666	0.374113	1731	yellow	suvr_cer
ENSG00000135074	ADAM19	5	0.0407237	0.00809413	0.374113	1732	turquoise	suvr_cer
ENSG00000158545	ZC3H18	16	0.083897	0.00810875	0.374113	1732	midnightblue	suvr_cer
ENSG00000252147	RNY3P16	X	-0.00939008	0.00811252	0.374113	1732	grey	suvr_cer
ENSG00000272145	NFYC-AS1	1	-0.0305396	0.00811389	0.374113	1732	brown	suvr_cer
ENSG00000076108	BAZ2A	12	0.0824732	0.0081149	0.374113	1732	midnightblue	suvr_cer
ENSG00000136167	LCP1	13	0.0849384	0.00816208	0.374113	1732	turquoise	suvr_cer
ENSG00000141294	LRRC46	17	0.0368845	0.00818366	0.374113	1732	grey	suvr_cer
ENSG00000250131	AGA-DT	4	0.0268781	0.00818671	0.374113	1732	grey	suvr_cer
ENSG00000187522	HSPA14	10	-0.0341872	0.00818674	0.374113	1732	brown	suvr_cer
ENSG00000278972	NA	17	0.0334426	0.00819125	0.374113	1731	yellow	suvr_cer
ENSG00000167635	ZNF146	19	-0.0396276	0.00821136	0.374113	1732	brown	suvr_cer
ENSG00000261824	LINC00662	19	-0.0323703	0.00821824	0.374113	1732	brown	suvr_cer
ENSG00000106330	MOSPD3	7	0.0460813	0.00823224	0.374113	1730	grey	suvr_cer
ENSG00000151247	EIF4E	4	-0.0593422	0.00825008	0.374113	1732	brown	suvr_cer
ENSG00000225037	EIF1AX-AS1	X	-0.0176839	0.00828982	0.374113	1732	brown	suvr_cer
ENSG00000269924	NA	8	0.0245154	0.00831142	0.374113	1730	grey	suvr_cer
ENSG00000259276	NA	15	0.0301177	0.00833202	0.374113	1728	greenyellow	suvr_cer
ENSG00000223797	ENTPD3-AS1	3	-0.030141	0.00834196	0.374113	1732	grey	suvr_cer
ENSG00000183283	DAZAP2	12	0.0770341	0.00835183	0.374113	1732	turquoise	suvr_cer
ENSG00000135837	CEP350	1	0.123696	0.00838048	0.374113	1731	greenyellow	suvr_cer
ENSG00000232907	DLGAP4-AS1	20	0.0430465	0.00843874	0.374113	1730	yellow	suvr_cer
ENSG00000105321	CCDC9	19	0.0586433	0.00844544	0.374113	1732	turquoise	suvr_cer
ENSG00000186298	PPP1CC	12	-0.0625699	0.00846442	0.374113	1732	brown	suvr_cer
ENSG00000139343	SNRPF	12	-0.0320755	0.0084686	0.374113	1731	brown	suvr_cer
ENSG00000112081	SRSF3	6	-0.0649713	0.00847289	0.374113	1731	brown	suvr_cer
ENSG00000111875	ASF1A	6	-0.0496762	0.00849315	0.374113	1732	brown	suvr_cer
ENSG00000053328	METTL24	6	-0.0221649	0.00854815	0.374113	1732	grey	suvr_cer
ENSG00000100664	EIF5	14	-0.0517505	0.0085484	0.374113	1732	red	suvr_cer
ENSG00000196236	XPNPEP3	22	0.0757763	0.00855282	0.374113	1732	turquoise	suvr_cer
ENSG00000140153	WDR20	14	0.100963	0.00856108	0.374113	1732	turquoise	suvr_cer
ENSG00000128815	WDFY4	10	0.0344933	0.0085637	0.374113	1731	turquoise	suvr_cer
ENSG00000126562	WNK4	17	-0.0262511	0.00857644	0.374113	1732	brown	suvr_cer
ENSG00000082701	GSK3B	3	0.0689694	0.00858209	0.374113	1732	turquoise	suvr_cer
ENSG00000151532	VTI1A	10	0.0798315	0.00859049	0.374113	1732	greenyellow	suvr_cer
ENSG00000165650	PDZD8	10	0.0381472	0.00859342	0.374113	1732	turquoise	suvr_cer
ENSG00000109118	PHF12	17	0.0717573	0.00859531	0.374113	1732	turquoise	suvr_cer
ENSG00000179912	R3HDM2	12	0.0837973	0.0086174	0.374288	1732	greenyellow	suvr_cer
ENSG00000253854	NA	8	-0.0358465	0.0087497	0.377282	1732	brown	suvr_cer
ENSG00000105851	PIK3CG	7	0.0711937	0.0087646	0.377282	1731	turquoise	suvr_cer
ENSG00000181026	AEN	15	-0.0500763	0.00877655	0.377282	1731	blue	suvr_cer
ENSG00000061987	MON2	12	0.111873	0.00879817	0.377282	1732	yellow	suvr_cer
ENSG00000167257	RNF214	11	0.0548375	0.0088499	0.377282	1732	yellow	suvr_cer
ENSG00000254760	SIGLEC10-AS2	19	-0.0231259	0.00885591	0.377282	1732	grey	suvr_cer
ENSG00000065911	MTHFD2	2	-0.0424222	0.0088771	0.377282	1731	red	suvr_cer
ENSG00000109184	DCUN1D4	4	-0.0541439	0.00890096	0.377282	1732	brown	suvr_cer
ENSG00000136371	MTHFS	15	0.0311261	0.00890327	0.377282	1732	turquoise	suvr_cer
ENSG00000007923	DNAJC11	1	0.0752568	0.00890358	0.377282	1732	yellow	suvr_cer
ENSG00000122565	CBX3	7	-0.0461506	0.00891581	0.377282	1732	brown	suvr_cer
ENSG00000184194	GPR173	X	0.0152231	0.00898998	0.377282	1732	turquoise	suvr_cer
ENSG00000012822	CALCOCO1	12	0.0821969	0.00901471	0.377282	1732	turquoise	suvr_cer
ENSG00000286320	NA	4	0.0192517	0.00901723	0.377282	1732	turquoise	suvr_cer
ENSG00000131355	ADGRE3	19	0.0331604	0.00903451	0.377282	1732	turquoise	suvr_cer
ENSG00000284685	NA	16	0.0450295	0.00908976	0.377282	1732	greenyellow	suvr_cer
ENSG00000244926	ALKBH3-AS1	11	0.0384694	0.00910622	0.377282	1730	yellow	suvr_cer
ENSG00000241772	NA	2	0.0312432	0.00913078	0.377282	1732	turquoise	suvr_cer
ENSG00000206936	RNU4-52P	X	-0.0095289	0.00913691	0.377282	1732	grey	suvr_cer
ENSG00000291159	NA	15	-0.059497	0.00917074	0.377282	1732	brown	suvr_cer
ENSG00000160131	VMA21	X	-0.0437309	0.00919401	0.377282	1732	brown	suvr_cer
ENSG00000242767	ZBTB20-AS4	3	0.0241295	0.00920351	0.377282	1731	greenyellow	suvr_cer
ENSG00000130699	TAF4	20	0.0589569	0.00924734	0.377282	1732	turquoise	suvr_cer
ENSG00000200269	RNU6-838P	4	-0.0182363	0.00925398	0.377282	1729	green	suvr_cer
ENSG00000235328	RPL31P62	22	-0.0373063	0.00926338	0.377282	1731	turquoise	suvr_cer
ENSG00000116062	MSH6	2	-0.0845645	0.00926857	0.377282	1732	red	suvr_cer
ENSG00000256314	NA	12	0.0365433	0.00928996	0.377282	1731	greenyellow	suvr_cer
ENSG00000172765	TMCC1	3	0.0378032	0.00929726	0.377282	1732	turquoise	suvr_cer
ENSG00000102531	FNDC3A	13	0.095039	0.00933862	0.377282	1732	grey	suvr_cer
ENSG00000267508	ZNF285	19	-0.016299	0.00936871	0.377282	1732	brown	suvr_cer
ENSG00000259797	NA	16	0.0217758	0.00937509	0.377282	1730	yellow	suvr_cer
ENSG00000288891	NA	9	0.0215149	0.00938974	0.377282	1725	yellow	suvr_cer
ENSG00000113108	APBB3	5	0.0520781	0.00939351	0.377282	1732	turquoise	suvr_cer
ENSG00000260367	NA	16	0.0252726	0.00941319	0.377282	1729	yellow	suvr_cer
ENSG00000127824	TUBA4A	2	0.0508199	0.00941365	0.377282	1732	tan	suvr_cer
ENSG00000179134	SAMD4B	19	0.0719827	0.00942179	0.377282	1730	turquoise	suvr_cer
ENSG00000181450	ZNF678	1	-0.0338415	0.00942525	0.377282	1732	brown	suvr_cer
ENSG00000136859	ANGPTL2	9	0.0330247	0.00943821	0.377282	1731	turquoise	suvr_cer
ENSG00000281969	NA	6	0.00853519	0.00945827	0.377282	1732	turquoise	suvr_cer
ENSG00000234742	RPL17P18	3	-0.0312322	0.00947674	0.377282	1731	brown	suvr_cer
ENSG00000258274	CRADD-AS1	12	0.0266184	0.00951907	0.377282	1732	greenyellow	suvr_cer
ENSG00000179761	PIPOX	17	-0.0416358	0.00953798	0.377282	1732	turquoise	suvr_cer
ENSG00000196981	WDR5B	3	-0.0414137	0.00955007	0.377282	1732	brown	suvr_cer
ENSG00000269904	MAP2K4P1	X	-0.0174918	0.00956533	0.377282	1728	grey	suvr_cer
ENSG00000126091	ST3GAL3	1	0.0583759	0.00956671	0.377282	1732	yellow	suvr_cer
ENSG00000177971	IMP3	15	-0.0472879	0.00957603	0.377282	1732	brown	suvr_cer
ENSG00000143314	MRPL24	1	-0.0409584	0.00958269	0.377282	1732	blue	suvr_cer
ENSG00000120802	TMPO	12	-0.0498313	0.00958617	0.377282	1732	brown	suvr_cer
ENSG00000248019	FAM13A-AS1	4	0.0618588	0.00959664	0.377282	1732	turquoise	suvr_cer
ENSG00000084093	REST	4	-0.0648856	0.0096127	0.377282	1732	brown	suvr_cer
ENSG00000080603	SRCAP	16	0.0697027	0.00961507	0.377282	1732	turquoise	suvr_cer
ENSG00000005801	ZNF195	11	-0.056872	0.00966667	0.37859	1732	brown	suvr_cer
ENSG00000142556	ZNF614	19	-0.0352073	0.00973336	0.37992	1732	brown	suvr_cer
ENSG00000167842	MIS12	17	-0.0354664	0.00976716	0.37992	1732	brown	suvr_cer
ENSG00000281501	SEPSECS-AS1	4	-0.0277697	0.00977814	0.37992	1717	grey	suvr_cer
ENSG00000181045	SLC26A11	17	0.0419649	0.00979096	0.37992	1732	yellow	suvr_cer
ENSG00000287892	NA	15	0.0257234	0.00979232	0.37992	1732	turquoise	suvr_cer
ENSG00000101182	PSMA7	20	-0.0463273	0.00982827	0.380602	1732	brown	suvr_cer
ENSG00000270019	NA	2	-0.0410365	0.00985311	0.380852	1732	brown	suvr_cer
ENSG00000060069	CTDP1	18	0.0848728	0.00987199	0.380871	1731	turquoise	suvr_cer
ENSG00000247624	CPEB2-DT	4	0.0284522	0.00999542	0.383778	1732	turquoise	suvr_cer
ENSG00000148396	SEC16A	9	0.0741259	0.00999618	0.383778	1732	midnightblue	suvr_cer
ENSG00000139687	RB1	13	-0.0692123	0.01002	0.383778	1731	red	suvr_cer
ENSG00000165238	WNK2	9	0.0168858	0.0100334	0.383778	1732	turquoise	suvr_cer
ENSG00000158825	CDA	1	0.0248793	0.0100399	0.383778	1732	turquoise	suvr_cer
ENSG00000211450	SELENOH	11	-0.0459833	0.0100822	0.383827	1732	blue	suvr_cer
ENSG00000207291	RNU6-30P	X	-0.00943893	0.0100956	0.383827	1732	grey	suvr_cer
ENSG00000177738	ANXA2R-OT1	5	0.0700782	0.0101016	0.383827	1731	grey	suvr_cer
ENSG00000052802	MSMO1	4	-0.0374213	0.0101153	0.383827	1732	grey	suvr_cer
ENSG00000287466	NA	10	0.0256254	0.0101559	0.383935	1731	yellow	suvr_cer
ENSG00000164902	PHAX	5	-0.0426214	0.0101614	0.383935	1732	brown	suvr_cer
ENSG00000122376	SHLD2	10	-0.0346713	0.0101738	0.383935	1732	brown	suvr_cer
ENSG00000176018	LYSMD3	5	-0.0288334	0.0102091	0.383958	1732	red	suvr_cer
ENSG00000139946	PELI2	14	0.0447839	0.0102118	0.383958	1732	turquoise	suvr_cer
ENSG00000111271	ACAD10	12	0.0880599	0.01023	0.383958	1732	turquoise	suvr_cer
ENSG00000110274	CEP164	11	0.076764	0.0102541	0.384168	1732	yellow	suvr_cer
ENSG00000280205	NA	18	0.0230978	0.0103415	0.385165	1732	turquoise	suvr_cer
ENSG00000188994	ZNF292	6	-0.0673918	0.0103461	0.385165	1732	red	suvr_cer
ENSG00000224448	NA	7	-0.0321281	0.0103868	0.385165	1730	blue	suvr_cer
ENSG00000115239	ASB3	2	0.0828935	0.0104103	0.385165	1732	grey	suvr_cer
ENSG00000141376	BCAS3	17	0.0596116	0.010416	0.385165	1732	turquoise	suvr_cer
ENSG00000136286	MYO1G	7	-0.0508801	0.010418	0.385165	1732	black	suvr_cer
ENSG00000196455	PIK3R4	3	0.0755273	0.0104289	0.385165	1732	yellow	suvr_cer
ENSG00000064726	BTBD1	15	-0.0782151	0.0104295	0.385165	1732	blue	suvr_cer
ENSG00000101052	IFT52	20	-0.0425641	0.0104592	0.385577	1732	pink	suvr_cer
ENSG00000079313	REXO1	19	0.08997	0.0104867	0.385904	1730	greenyellow	suvr_cer
ENSG00000182648	RNF32-DT	7	-0.0185547	0.0105276	0.38672	1732	grey	suvr_cer
ENSG00000172172	MRPL13	8	-0.0321384	0.0105591	0.387192	1732	brown	suvr_cer
ENSG00000148154	UGCG	9	-0.048031	0.0106148	0.388548	1730	red	suvr_cer
ENSG00000273015	LINC00938	12	-0.0461394	0.0107247	0.389905	1732	brown	suvr_cer
ENSG00000241061	RPL5P1	15	-0.0166078	0.010769	0.389905	1732	brown	suvr_cer
ENSG00000004700	RECQL	12	-0.0423989	0.010794	0.389905	1732	brown	suvr_cer
ENSG00000166987	MBD6	12	0.0414572	0.0108103	0.389905	1731	turquoise	suvr_cer
ENSG00000100387	RBX1	22	-0.0445785	0.0108206	0.389905	1732	brown	suvr_cer
ENSG00000284373	TAF11L2	5	0.0141279	0.0108352	0.389905	1731	turquoise	suvr_cer
ENSG00000268364	SMC5-DT	9	-0.0221122	0.0108429	0.389905	1730	green	suvr_cer
ENSG00000134453	RBM17	10	0.0864391	0.0108545	0.389905	1732	yellow	suvr_cer
ENSG00000110075	PPP6R3	11	-0.118811	0.0108683	0.389905	1732	brown	suvr_cer
ENSG00000137575	SDCBP	8	0.0420085	0.0108723	0.389905	1732	turquoise	suvr_cer
ENSG00000163714	U2SURP	3	-0.0501246	0.0108751	0.389905	1732	brown	suvr_cer
ENSG00000231249	ITPR1-DT	3	-0.0194861	0.0108777	0.389905	1731	red	suvr_cer
ENSG00000188771	PLET1	11	0.0283879	0.0109126	0.390478	1729	grey	suvr_cer
ENSG00000241657	TRBV11-2	7	-0.0155713	0.010961	0.391199	1731	blue	suvr_cer
ENSG00000204625	HCG9	6	0.0159533	0.0109802	0.391199	1728	grey	suvr_cer
ENSG00000166780	BMERB1	16	0.0298689	0.0109896	0.391199	1731	turquoise	suvr_cer
ENSG00000022567	SLC45A4	8	0.0314686	0.0110083	0.391199	1732	turquoise	suvr_cer
ENSG00000111845	PAK1IP1	6	-0.0306532	0.0110474	0.391912	1730	brown	suvr_cer
ENSG00000260917	NA	10	0.0686053	0.0110896	0.391912	1731	turquoise	suvr_cer
ENSG00000177485	ZBTB33	X	-0.0290001	0.0110972	0.391912	1732	brown	suvr_cer
ENSG00000197056	ZMYM1	1	-0.0436643	0.011104	0.391912	1732	brown	suvr_cer
ENSG00000152904	GGPS1	1	-0.0440029	0.0111545	0.392377	1731	brown	suvr_cer
ENSG00000149554	CHEK1	11	-0.0186474	0.011155	0.392377	1732	grey	suvr_cer
ENSG00000144909	OSBPL11	3	0.067394	0.0112033	0.393101	1732	turquoise	suvr_cer
ENSG00000170949	ZNF160	19	-0.0661171	0.0112136	0.393101	1732	grey	suvr_cer
ENSG00000163946	TASOR	3	-0.0653503	0.0112335	0.393133	1732	brown	suvr_cer
ENSG00000284830	NA	1	0.0214873	0.0112536	0.393174	1730	turquoise	suvr_cer
ENSG00000143155	TIPRL	1	-0.0586155	0.0112762	0.393302	1732	brown	suvr_cer
ENSG00000104884	ERCC2	19	0.0614747	0.0113138	0.393769	1732	yellow	suvr_cer
ENSG00000105793	GTPBP10	7	-0.0447513	0.0113739	0.393769	1732	brown	suvr_cer
ENSG00000083312	TNPO1	5	-0.0779323	0.0113959	0.393769	1732	red	suvr_cer
ENSG00000180846	CSNK1G2-AS1	19	0.0648637	0.011431	0.393769	1731	turquoise	suvr_cer
ENSG00000169062	UPF3A	13	-0.0548353	0.0114424	0.393769	1731	blue	suvr_cer
ENSG00000285692	NA	12	-0.0295139	0.0114588	0.393769	1731	grey	suvr_cer
ENSG00000179933	C14orf119	14	-0.0676336	0.0114651	0.393769	1729	grey	suvr_cer
ENSG00000213281	NRAS	1	-0.0612018	0.0115094	0.393769	1732	brown	suvr_cer
ENSG00000137404	NRM	6	-0.0683414	0.0115229	0.393769	1732	red	suvr_cer
ENSG00000087589	CASS4	20	0.0349707	0.0115237	0.393769	1732	turquoise	suvr_cer
ENSG00000070476	ZXDC	3	0.0966153	0.0115555	0.393769	1732	grey	suvr_cer
ENSG00000077984	CST7	20	-0.0213191	0.0115894	0.393769	1732	black	suvr_cer
ENSG00000069275	NUCKS1	1	-0.0443474	0.0115922	0.393769	1732	blue	suvr_cer
ENSG00000139579	NABP2	12	-0.0425075	0.011594	0.393769	1732	brown	suvr_cer
ENSG00000101972	STAG2	X	-0.0397142	0.0116014	0.393769	1732	red	suvr_cer
ENSG00000247828	TMEM161B-DT	5	-0.0646623	0.0116116	0.393769	1732	blue	suvr_cer
ENSG00000256771	ZNF253	19	-0.0349164	0.0116287	0.393769	1732	brown	suvr_cer
ENSG00000160712	IL6R	1	0.0539788	0.0116317	0.393769	1731	turquoise	suvr_cer
ENSG00000204604	ZNF468	19	-0.0367691	0.0116862	0.394966	1732	brown	suvr_cer
ENSG00000138495	COX17	3	-0.0440374	0.0117437	0.395182	1732	brown	suvr_cer
ENSG00000104164	BLOC1S6	15	-0.0469123	0.0117445	0.395182	1731	red	suvr_cer
ENSG00000226533	BTBD9-AS1	6	0.0220798	0.0117498	0.395182	1727	greenyellow	suvr_cer
ENSG00000290077	NA	3	0.0202004	0.0118151	0.396162	1728	grey	suvr_cer
ENSG00000255571	MIR9-3HG	15	-0.0183325	0.0118172	0.396162	1732	brown	suvr_cer
ENSG00000137103	TMEM8B	9	0.0470445	0.0118893	0.397152	1732	green	suvr_cer
ENSG00000213186	TRIM59	3	-0.0348845	0.0118981	0.397152	1732	brown	suvr_cer
ENSG00000100239	PPP6R2	22	0.0896073	0.0119042	0.397152	1732	yellow	suvr_cer
ENSG00000139083	ETV6	12	0.0604375	0.0119431	0.397175	1731	turquoise	suvr_cer
ENSG00000257495	KRT73-AS1	12	0.0120285	0.0119579	0.397175	1732	green	suvr_cer
ENSG00000011132	APBA3	19	0.0756817	0.0119624	0.397175	1732	grey	suvr_cer
ENSG00000183688	RFLNB	17	0.0301089	0.011984	0.397256	1732	turquoise	suvr_cer
ENSG00000074755	ZZEF1	17	0.105105	0.0121	0.400461	1732	greenyellow	suvr_cer
ENSG00000092295	TGM1	14	0.0312879	0.0121482	0.401229	1732	grey	suvr_cer
ENSG00000114948	ADAM23	2	0.0126425	0.0121812	0.401229	1732	grey	suvr_cer
ENSG00000132005	RFX1	19	0.0540993	0.0121813	0.401229	1732	turquoise	suvr_cer
ENSG00000143322	ABL2	1	0.0709279	0.0122024	0.401282	1731	grey	suvr_cer
ENSG00000148229	POLE3	9	-0.0494875	0.0122252	0.401282	1732	brown	suvr_cer
ENSG00000197061	H4C3	6	-0.0194725	0.0122411	0.401282	1732	brown	suvr_cer
ENSG00000179104	TMTC2	12	0.0336023	0.0123048	0.402735	1732	turquoise	suvr_cer
ENSG00000066739	ATG2B	14	0.0640798	0.0123331	0.403025	1732	greenyellow	suvr_cer
ENSG00000267653	NA	17	0.0172081	0.0124064	0.404779	1727	yellow	suvr_cer
ENSG00000167182	SP2	17	0.0449091	0.0124521	0.404972	1731	greenyellow	suvr_cer
ENSG00000101166	PRELID3B	20	-0.0517042	0.0124556	0.404972	1732	brown	suvr_cer
ENSG00000166145	SPINT1	15	0.0298059	0.0124845	0.404972	1732	turquoise	suvr_cer
ENSG00000127564	PKMYT1	16	-0.0202119	0.0124984	0.404972	1732	turquoise	suvr_cer
ENSG00000201850	Y_RNA	16	-0.0201638	0.01251	0.404972	1732	brown	suvr_cer
ENSG00000232859	LYRM9	17	0.0429819	0.0125458	0.405007	1731	grey	suvr_cer
ENSG00000260473	NA	12	-0.0295262	0.0125662	0.405007	1732	brown	suvr_cer
ENSG00000257878	NA	12	0.0239263	0.0125697	0.405007	1732	turquoise	suvr_cer
ENSG00000138758	SEPTIN11	4	-0.0532964	0.0126037	0.405323	1732	black	suvr_cer
ENSG00000147669	POLR2K	8	-0.0141609	0.0126187	0.405323	1732	brown	suvr_cer
ENSG00000011454	RABGAP1	9	0.0859235	0.0126578	0.405454	1732	greenyellow	suvr_cer
ENSG00000277775	H3C7	6	-0.0198504	0.0126619	0.405454	1728	grey60	suvr_cer
ENSG00000158985	CDC42SE2	5	-0.0540423	0.0127614	0.406762	1732	blue	suvr_cer
ENSG00000159086	PAXBP1	21	-0.0632613	0.01278	0.406762	1732	brown	suvr_cer
ENSG00000148672	GLUD1	10	-0.077185	0.0127937	0.406762	1732	brown	suvr_cer
ENSG00000196782	MAML3	4	0.0342215	0.0127969	0.406762	1732	turquoise	suvr_cer
ENSG00000137171	KLC4	6	0.0617766	0.0128273	0.406762	1732	turquoise	suvr_cer
ENSG00000268230	NA	19	-0.0257547	0.0128284	0.406762	1731	grey	suvr_cer
ENSG00000287263	NA	5	0.0541604	0.0128431	0.406762	1731	grey	suvr_cer
ENSG00000033327	GAB2	11	0.0360843	0.0128598	0.406762	1732	turquoise	suvr_cer
ENSG00000159339	PADI4	1	0.0211327	0.0129105	0.407744	1732	turquoise	suvr_cer
ENSG00000112245	PTP4A1	6	0.0206487	0.0129706	0.409019	1731	turquoise	suvr_cer
ENSG00000115816	CEBPZ	2	-0.0365172	0.0130018	0.409204	1732	brown	suvr_cer
ENSG00000163126	ANKRD23	2	0.0421331	0.0130775	0.409204	1731	grey	suvr_cer
ENSG00000148842	CNNM2	10	0.0742451	0.0130953	0.409204	1732	turquoise	suvr_cer
ENSG00000173068	BNC2	9	-0.0139702	0.0131075	0.409204	1732	black	suvr_cer
ENSG00000238103	RPL9P7	X	-0.00839918	0.0131117	0.409204	1732	brown	suvr_cer
ENSG00000163297	ANTXR2	4	0.0483058	0.0131253	0.409204	1731	turquoise	suvr_cer
ENSG00000266097	MIR5192	2	-0.0214522	0.0131482	0.409204	1731	grey	suvr_cer
ENSG00000278535	DHRS11	17	-0.0335631	0.013164	0.409204	1732	grey	suvr_cer
ENSG00000083535	PIBF1	13	-0.0428761	0.0131681	0.409204	1731	brown	suvr_cer
ENSG00000176788	BASP1	5	0.0278312	0.013174	0.409204	1732	turquoise	suvr_cer
ENSG00000228051	WBP11P3	X	-0.00883599	0.0132487	0.409416	1732	grey	suvr_cer
ENSG00000267375	NA	19	0.0276726	0.0132657	0.409416	1726	turquoise	suvr_cer
ENSG00000198492	YTHDF2	1	-0.0779549	0.0133028	0.409416	1732	blue	suvr_cer
ENSG00000265681	RPL17	18	-0.0356732	0.0133119	0.409416	1731	brown	suvr_cer
ENSG00000225479	PLCB1-IT1	20	0.018081	0.0133373	0.409416	1730	grey	suvr_cer
ENSG00000061794	MRPS35	12	-0.0442817	0.0133389	0.409416	1732	blue	suvr_cer
ENSG00000182389	CACNB4	2	0.0151349	0.0133515	0.409416	1732	turquoise	suvr_cer
ENSG00000104859	CLASRP	19	0.0778877	0.0133636	0.409416	1729	turquoise	suvr_cer
ENSG00000186185	KIF18B	17	-0.0167803	0.0133702	0.409416	1732	grey	suvr_cer
ENSG00000128272	ATF4	22	-0.0503854	0.0133784	0.409416	1732	brown	suvr_cer
ENSG00000105778	AVL9	7	0.106197	0.0134401	0.409823	1732	turquoise	suvr_cer
ENSG00000211659	IGLV3-25	22	-0.0092751	0.0134751	0.409823	1730	lightcyan	suvr_cer
ENSG00000077420	APBB1IP	10	0.0469265	0.013512	0.409823	1732	turquoise	suvr_cer
ENSG00000025796	SEC63	6	-0.076755	0.0135274	0.409823	1732	brown	suvr_cer
ENSG00000188107	EYS	6	0.0299955	0.0135445	0.409823	1732	turquoise	suvr_cer
ENSG00000121577	POPDC2	3	0.0367094	0.01356	0.409823	1730	grey	suvr_cer
ENSG00000068697	LAPTM4A	2	-0.0456764	0.0136014	0.409823	1732	brown	suvr_cer
ENSG00000134516	DOCK2	5	0.11416	0.0136269	0.409823	1732	greenyellow	suvr_cer
ENSG00000204444	APOM	6	-0.0514325	0.0136356	0.409823	1731	brown	suvr_cer
ENSG00000152382	TADA1	1	-0.0441279	0.0136581	0.409823	1732	brown	suvr_cer
ENSG00000137871	ZNF280D	15	-0.0508481	0.0136603	0.409823	1732	brown	suvr_cer
ENSG00000187513	GJA4	1	0.0192889	0.0136671	0.409823	1729	grey	suvr_cer
ENSG00000271482	NA	7	0.0165346	0.0136905	0.409823	1729	turquoise	suvr_cer
ENSG00000277117	NA	21	-0.0091059	0.0137118	0.409823	1730	grey	suvr_cer
ENSG00000235859	NA	7	-0.0490213	0.013734	0.409823	1732	brown	suvr_cer
ENSG00000274641	H2BC17	6	-0.0218977	0.0137441	0.409823	1725	grey60	suvr_cer
ENSG00000117054	ACADM	1	-0.0536152	0.0137616	0.409823	1730	brown	suvr_cer
ENSG00000143951	WDPCP	2	0.0505219	0.0138245	0.409823	1732	turquoise	suvr_cer
ENSG00000162885	B3GALNT2	1	0.0315354	0.0138455	0.409823	1732	grey	suvr_cer
ENSG00000262692	NA	17	-0.0281387	0.0138498	0.409823	1731	grey	suvr_cer
ENSG00000266983	RANBP3-DT	19	-0.0187903	0.0138652	0.409823	1731	turquoise	suvr_cer
ENSG00000184939	ZFP90	16	-0.0384494	0.0138982	0.409823	1732	brown	suvr_cer
ENSG00000059145	UNKL	16	0.0598514	0.0139012	0.409823	1732	turquoise	suvr_cer
ENSG00000279155	NA	X	0.0423146	0.0139325	0.409823	1732	grey	suvr_cer
ENSG00000198270	TMEM116	12	0.0453824	0.0139534	0.409823	1732	blue	suvr_cer
ENSG00000136527	TRA2B	3	-0.068734	0.0139569	0.409823	1732	blue	suvr_cer
ENSG00000287427	NA	10	0.0210773	0.0139615	0.409823	1730	turquoise	suvr_cer
ENSG00000233223	NA	17	-0.0385573	0.0139752	0.409823	1731	grey	suvr_cer
ENSG00000286314	NA	5	0.0299778	0.0139874	0.409823	1732	greenyellow	suvr_cer
ENSG00000286974	NA	6	0.0359367	0.0140089	0.409823	1732	turquoise	suvr_cer
ENSG00000072310	SREBF1	17	0.0383191	0.0140164	0.409823	1732	turquoise	suvr_cer
ENSG00000235262	KDM5C-IT1	X	0.0214686	0.0140247	0.409823	1729	grey	suvr_cer
ENSG00000261692	NA	16	0.0236176	0.0140482	0.409931	1730	yellow	suvr_cer
ENSG00000078140	UBE2K	4	-0.059456	0.014134	0.411854	1732	red	suvr_cer
ENSG00000177888	ZBTB41	1	-0.0260981	0.0141817	0.412665	1732	brown	suvr_cer
ENSG00000188419	CHM	X	-0.0392501	0.0142344	0.413615	1732	brown	suvr_cer
ENSG00000163376	KBTBD8	3	-0.0206241	0.0142863	0.414544	1731	brown	suvr_cer
ENSG00000272533	SNORA28	14	-0.0224465	0.0143303	0.414854	1728	grey	suvr_cer
ENSG00000056736	IL17RB	3	-0.0399012	0.0143371	0.414854	1732	grey	suvr_cer
ENSG00000278725	NA	16	0.015849	0.0143594	0.414921	1731	grey	suvr_cer
ENSG00000086200	IPO11	5	-0.0558371	0.0144905	0.417798	1732	brown	suvr_cer
ENSG00000273582	NA	16	0.0211634	0.0145288	0.417798	1731	yellow	suvr_cer
ENSG00000178999	AURKB	17	-0.0213761	0.0145387	0.417798	1731	grey	suvr_cer
ENSG00000197302	KRBOX5	16	-0.0537405	0.0145804	0.417798	1732	brown	suvr_cer
ENSG00000117616	RSRP1	1	-0.0479682	0.0145865	0.417798	1732	red	suvr_cer
ENSG00000047249	ATP6V1H	8	0.0885567	0.0146122	0.417798	1732	grey	suvr_cer
ENSG00000173145	NOC3L	10	-0.0403924	0.0146767	0.417798	1732	brown	suvr_cer
ENSG00000146587	RBAK	7	-0.0272291	0.0146856	0.417798	1732	brown	suvr_cer
ENSG00000167637	ZNF283	19	-0.045711	0.0146909	0.417798	1731	brown	suvr_cer
ENSG00000101216	GMEB2	20	0.0799111	0.014697	0.417798	1732	turquoise	suvr_cer
ENSG00000243005	RN7SL16P	4	-0.0199835	0.0146998	0.417798	1732	brown	suvr_cer
ENSG00000100393	EP300	22	0.0682908	0.0147025	0.417798	1732	greenyellow	suvr_cer
ENSG00000109756	RAPGEF2	4	0.0368403	0.0147344	0.417798	1732	turquoise	suvr_cer
ENSG00000095002	MSH2	2	-0.0310207	0.0147749	0.417798	1732	brown	suvr_cer
ENSG00000261056	NA	16	0.0282733	0.0147801	0.417798	1729	grey	suvr_cer
ENSG00000116095	PLEKHA3	2	0.0841793	0.0148006	0.417798	1731	grey	suvr_cer
ENSG00000183726	TMEM50A	1	-0.0546413	0.0148235	0.417798	1732	brown	suvr_cer
ENSG00000115756	HPCAL1	2	0.0573614	0.0148318	0.417798	1732	turquoise	suvr_cer
ENSG00000180353	HCLS1	3	0.0597222	0.0148421	0.417798	1732	turquoise	suvr_cer
ENSG00000198039	ZNF273	7	-0.0259335	0.014898	0.418245	1732	red	suvr_cer
ENSG00000176155	CCDC57	17	0.0695184	0.0149161	0.418245	1731	grey	suvr_cer
ENSG00000111684	LPCAT3	12	0.0424612	0.0149189	0.418245	1732	turquoise	suvr_cer
ENSG00000175354	PTPN2	18	-0.0583675	0.0149524	0.418245	1732	red	suvr_cer
ENSG00000161847	RAVER1	19	0.0585592	0.014959	0.418245	1730	turquoise	suvr_cer
ENSG00000100994	PYGB	20	0.0462821	0.0150568	0.420413	1732	yellow	suvr_cer
ENSG00000166822	TMEM170A	16	-0.0561028	0.0150983	0.4209	1732	brown	suvr_cer
ENSG00000137449	CPEB2	4	0.0353002	0.0151149	0.4209	1732	turquoise	suvr_cer
ENSG00000261659	NA	16	0.0337042	0.0151518	0.421024	1731	turquoise	suvr_cer
ENSG00000228137	NA	21	-0.0239749	0.0151723	0.421024	1728	grey	suvr_cer
ENSG00000135525	MAP7	6	0.0192614	0.0151803	0.421024	1732	turquoise	suvr_cer
ENSG00000230593	PPIAP40	11	0.0274286	0.0152097	0.421277	1730	yellow	suvr_cer
ENSG00000247925	NA	6	0.0385819	0.0152623	0.42173	1731	turquoise	suvr_cer
ENSG00000083099	LYRM2	6	-0.029579	0.0152668	0.42173	1732	brown	suvr_cer
ENSG00000168209	DDIT4	10	-0.0205404	0.0153522	0.42205	1732	blue	suvr_cer
ENSG00000127511	SIN3B	19	0.0777454	0.0153562	0.42205	1732	grey	suvr_cer
ENSG00000174547	MRPL11	11	-0.0331773	0.0154147	0.42205	1732	brown	suvr_cer
ENSG00000143401	ANP32E	1	-0.028215	0.0154187	0.42205	1732	brown	suvr_cer
ENSG00000198258	UBL5	19	-0.0321291	0.0154382	0.42205	1732	brown	suvr_cer
ENSG00000240401	NA	2	0.0296183	0.0154422	0.42205	1730	turquoise	suvr_cer
ENSG00000143742	SRP9	1	-0.0333846	0.0154469	0.42205	1732	brown	suvr_cer
ENSG00000171469	ZNF561	19	-0.0501542	0.0154639	0.42205	1732	brown	suvr_cer
ENSG00000159674	SPON2	4	-0.0184125	0.0154783	0.42205	1732	black	suvr_cer
ENSG00000119231	SENP5	3	-0.0938791	0.015506	0.42205	1732	brown	suvr_cer
ENSG00000184956	MUC6	11	0.0247416	0.0155188	0.42205	1732	yellow	suvr_cer
ENSG00000159202	UBE2Z	17	-0.090249	0.0155228	0.42205	1732	blue	suvr_cer
ENSG00000102984	ZNF821	16	0.0458652	0.0155681	0.422726	1732	grey	suvr_cer
ENSG00000147465	STAR	8	0.0417785	0.0155885	0.422726	1731	turquoise	suvr_cer
ENSG00000143157	POGK	1	-0.0723174	0.0157083	0.424221	1732	blue	suvr_cer
ENSG00000175395	ZNF25	10	-0.0405116	0.0157093	0.424221	1732	brown	suvr_cer
ENSG00000249028	NA	12	0.0265101	0.0157156	0.424221	1729	yellow	suvr_cer
ENSG00000132718	SYT11	1	-0.0315726	0.0157397	0.424221	1732	black	suvr_cer
ENSG00000099910	KLHL22	22	0.0709993	0.015746	0.424221	1731	green	suvr_cer
ENSG00000107611	CUBN	10	0.0267003	0.0158293	0.424273	1732	green	suvr_cer
ENSG00000106355	LSM5	7	-0.0297821	0.0158401	0.424273	1732	brown	suvr_cer
ENSG00000145050	MANF	3	-0.0407295	0.0158928	0.424273	1732	brown	suvr_cer
ENSG00000118985	ELL2	5	-0.0391019	0.0159164	0.424273	1731	turquoise	suvr_cer
ENSG00000089335	ZNF302	19	-0.0380379	0.015937	0.424273	1732	brown	suvr_cer
ENSG00000132313	MRPL35	2	-0.0407964	0.0159496	0.424273	1732	brown	suvr_cer
ENSG00000279342	NA	11	-0.0448053	0.0159671	0.424273	1732	blue	suvr_cer
ENSG00000138036	DYNC2LI1	2	-0.0196151	0.0159787	0.424273	1730	grey	suvr_cer
ENSG00000243927	MRPS6	21	0.0461563	0.0160232	0.424273	1732	yellow	suvr_cer
ENSG00000271553	NA	7	0.022086	0.0160341	0.424273	1730	turquoise	suvr_cer
ENSG00000142507	PSMB6	17	-0.0426893	0.016059	0.424273	1732	brown	suvr_cer
ENSG00000230604	TSEN15P2	1	0.0277128	0.0160627	0.424273	1729	turquoise	suvr_cer
ENSG00000224373	IGHV4-59	14	-0.0112809	0.0160756	0.424273	1731	lightcyan	suvr_cer
ENSG00000286931	NA	14	-0.0192498	0.0160861	0.424273	1730	grey	suvr_cer
ENSG00000198522	GPN1	2	-0.0476586	0.0160928	0.424273	1732	brown	suvr_cer
ENSG00000255329	H2AZP4	11	0.0311262	0.0160936	0.424273	1732	grey	suvr_cer
ENSG00000203668	CHML	1	-0.0255944	0.0161186	0.424273	1732	brown	suvr_cer
ENSG00000099364	FBXL19	16	0.0663545	0.0161405	0.424273	1732	grey	suvr_cer
ENSG00000289987	NA	9	-0.0171933	0.016189	0.424273	1731	red	suvr_cer
ENSG00000164691	TAGAP	6	0.043931	0.0161911	0.424273	1732	yellow	suvr_cer
ENSG00000143858	SYT2	1	0.0226633	0.0162366	0.424273	1732	turquoise	suvr_cer
ENSG00000163393	SLC22A15	1	0.029947	0.0162408	0.424273	1732	turquoise	suvr_cer
ENSG00000199872	RNU6-942P	2	0.0243199	0.0162537	0.424273	1730	turquoise	suvr_cer
ENSG00000166925	TSC22D4	7	0.0840595	0.0162607	0.424273	1732	turquoise	suvr_cer
ENSG00000148943	LIN7C	11	-0.0363952	0.0162995	0.424273	1732	brown	suvr_cer
ENSG00000172466	ZNF24	18	-0.043875	0.0163022	0.424273	1732	red	suvr_cer
ENSG00000134698	AGO4	1	0.0482268	0.0163358	0.424273	1732	turquoise	suvr_cer
ENSG00000278829	NA	17	0.0442061	0.0163441	0.424273	1731	grey	suvr_cer
ENSG00000103472	RRN3P2	16	0.0251446	0.0163587	0.424273	1730	yellow	suvr_cer
ENSG00000287277	NA	10	-0.0109922	0.0163771	0.424273	1732	black	suvr_cer
ENSG00000261455	LINC01003	7	-0.0364118	0.016384	0.424273	1731	red	suvr_cer
ENSG00000135446	CDK4	12	-0.0468931	0.0164091	0.424273	1732	blue	suvr_cer
ENSG00000196182	STK40	1	0.0478686	0.0164237	0.424273	1732	turquoise	suvr_cer
ENSG00000155959	VBP1	X	-0.0234011	0.0164783	0.424919	1732	red	suvr_cer
ENSG00000166012	TAF1D	11	-0.0400141	0.0164897	0.424919	1732	red	suvr_cer
ENSG00000276523	NA	16	-0.0387405	0.0165245	0.425284	1732	red	suvr_cer
ENSG00000134146	DPH6	15	-0.0339566	0.0165837	0.425888	1731	brown	suvr_cer
ENSG00000237505	PKN2-AS1	1	0.0238034	0.0166225	0.425888	1732	turquoise	suvr_cer
ENSG00000166482	MFAP4	17	-0.0361872	0.0166283	0.425888	1732	grey	suvr_cer
ENSG00000137692	DCUN1D5	11	-0.0437648	0.0166576	0.425888	1732	brown	suvr_cer
ENSG00000136463	TACO1	17	0.0360235	0.0166635	0.425888	1732	grey	suvr_cer
ENSG00000175175	PPM1E	17	-0.0182543	0.0166735	0.425888	1731	grey	suvr_cer
ENSG00000279873	LINC01126	2	-0.0420186	0.0166918	0.425888	1731	red	suvr_cer
ENSG00000233340	NA	10	0.0342701	0.0167428	0.426133	1732	yellow	suvr_cer
ENSG00000166716	ZNF592	15	0.0733182	0.0167529	0.426133	1732	turquoise	suvr_cer
ENSG00000005810	MYCBP2	13	0.0489023	0.0167631	0.426133	1732	yellow	suvr_cer
ENSG00000058063	ATP11B	3	-0.0552609	0.0168373	0.427075	1731	red	suvr_cer
ENSG00000165943	MOAP1	14	-0.0486761	0.0168414	0.427075	1732	brown	suvr_cer
ENSG00000240616	RPS6P25	19	-0.0235601	0.0168646	0.42714	1730	blue	suvr_cer
ENSG00000269737	NA	1	0.0306615	0.0169307	0.42829	1732	grey	suvr_cer
ENSG00000184887	BTBD6	14	-0.053384	0.0169517	0.4283	1732	blue	suvr_cer
ENSG00000171817	ZNF540	19	-0.0317291	0.0170235	0.428497	1732	blue	suvr_cer
ENSG00000197372	ZNF675	19	-0.0431928	0.0170662	0.428497	1732	brown	suvr_cer
ENSG00000111490	TBC1D30	12	0.0202524	0.0171519	0.428497	1731	turquoise	suvr_cer
ENSG00000167210	LOXHD1	18	0.0109942	0.0171713	0.428497	1732	turquoise	suvr_cer
ENSG00000156860	FBRS	16	0.0730674	0.0171861	0.428497	1732	turquoise	suvr_cer
ENSG00000213608	SLC25A14P1	4	0.0247069	0.0172274	0.428497	1729	grey	suvr_cer
ENSG00000173040	EVC2	4	-0.0157406	0.0172867	0.428497	1732	grey	suvr_cer
ENSG00000173950	XXYLT1	3	0.0465701	0.0173182	0.428497	1732	grey	suvr_cer
ENSG00000266896	NA	6	-0.0242948	0.0173189	0.428497	1730	yellow	suvr_cer
ENSG00000163634	THOC7	3	-0.0418924	0.0173535	0.428497	1731	brown	suvr_cer
ENSG00000181038	METTL23	17	-0.0458656	0.0173964	0.428497	1730	blue	suvr_cer
ENSG00000152683	SLC30A6	2	-0.0608408	0.0173984	0.428497	1732	red	suvr_cer
ENSG00000198538	ZNF28	19	-0.0327912	0.0174032	0.428497	1732	brown	suvr_cer
ENSG00000135316	SYNCRIP	6	-0.0308614	0.0174051	0.428497	1732	brown	suvr_cer
ENSG00000066654	THUMPD1	16	-0.0577108	0.0174081	0.428497	1732	brown	suvr_cer
ENSG00000174171	NA	15	0.0168061	0.0174295	0.428497	1732	blue	suvr_cer
ENSG00000000971	CFH	1	0.0112805	0.0174532	0.428497	1732	black	suvr_cer
ENSG00000175582	RAB6A	11	-0.0511233	0.0174681	0.428497	1729	pink	suvr_cer
ENSG00000258526	NA	14	0.0275133	0.0174929	0.428497	1732	turquoise	suvr_cer
ENSG00000008130	NADK	1	0.0472516	0.0175109	0.428497	1732	turquoise	suvr_cer
ENSG00000205045	SLFN12L	17	-0.0297577	0.0175348	0.428497	1732	blue	suvr_cer
ENSG00000164305	CASP3	4	-0.0348107	0.0175651	0.428497	1732	red	suvr_cer
ENSG00000224852	MTND5P24	2	0.0132118	0.0175932	0.428497	1732	turquoise	suvr_cer
ENSG00000115604	IL18R1	2	0.0281771	0.0176182	0.428497	1730	turquoise	suvr_cer
ENSG00000196872	CRACDL	2	0.0205624	0.017625	0.428497	1732	turquoise	suvr_cer
ENSG00000134909	ARHGAP32	11	0.0300265	0.0176361	0.428497	1732	yellow	suvr_cer
ENSG00000213553	RPLP0P6	2	-0.0212458	0.0176386	0.428497	1732	brown	suvr_cer
ENSG00000133302	SLF1	5	-0.0404158	0.0176581	0.428497	1732	red	suvr_cer
ENSG00000134242	PTPN22	1	-0.0367695	0.0176703	0.428497	1731	black	suvr_cer
ENSG00000203739	PRDX6-AS1	1	0.0414187	0.0176929	0.428497	1732	greenyellow	suvr_cer
ENSG00000182621	PLCB1	20	0.0278737	0.0177148	0.428497	1732	black	suvr_cer
ENSG00000057608	GDI2	10	-0.0480279	0.0177532	0.428497	1732	brown	suvr_cer
ENSG00000101188	NTSR1	20	0.0195481	0.0177675	0.428497	1731	grey	suvr_cer
ENSG00000134717	BTF3L4	1	-0.0433263	0.0177954	0.428497	1732	red	suvr_cer
ENSG00000175806	MSRA	8	0.0361492	0.0178067	0.428497	1732	turquoise	suvr_cer
ENSG00000166887	VPS39	15	0.0974559	0.0178145	0.428497	1732	midnightblue	suvr_cer
ENSG00000085644	ZNF213	16	0.0482333	0.0178342	0.428497	1732	turquoise	suvr_cer
ENSG00000181896	ZNF101	19	-0.0471643	0.0178395	0.428497	1732	green	suvr_cer
ENSG00000166128	RAB8B	15	-0.0358647	0.0178403	0.428497	1732	red	suvr_cer
ENSG00000211964	IGHV3-48	14	-0.00882303	0.0178533	0.428497	1731	magenta	suvr_cer
ENSG00000078814	MYH7B	20	0.0423178	0.0178783	0.428497	1731	turquoise	suvr_cer
ENSG00000196151	WDSUB1	2	-0.0354287	0.0178837	0.428497	1731	grey	suvr_cer
ENSG00000177628	GBA1	1	0.0458128	0.0179163	0.428497	1732	turquoise	suvr_cer
ENSG00000172667	ZMAT3	3	-0.0658937	0.0179252	0.428497	1732	brown	suvr_cer
ENSG00000223834	NA	10	-0.0157242	0.0179279	0.428497	1732	grey	suvr_cer
ENSG00000263235	NA	16	-0.0258619	0.0179663	0.428497	1729	grey	suvr_cer
ENSG00000172456	FGGY	1	0.0316382	0.0179958	0.428497	1732	turquoise	suvr_cer
ENSG00000076043	REXO2	11	-0.0411226	0.0180097	0.428497	1732	blue	suvr_cer
ENSG00000144711	IQSEC1	3	0.0684745	0.0180528	0.428497	1732	turquoise	suvr_cer
ENSG00000109519	GRPEL1	4	-0.0674056	0.0180967	0.428497	1731	red	suvr_cer
ENSG00000140718	FTO	16	0.0541384	0.0181073	0.428497	1732	yellow	suvr_cer
ENSG00000033627	ATP6V0A1	17	0.0396632	0.0181098	0.428497	1731	turquoise	suvr_cer
ENSG00000165060	FXN	9	-0.0476543	0.0181445	0.428497	1731	blue	suvr_cer
ENSG00000134758	RNF138	18	-0.0468332	0.0181708	0.428497	1732	brown	suvr_cer
ENSG00000279397	NA	18	0.0189765	0.0181786	0.428497	1730	grey	suvr_cer
ENSG00000125459	MSTO1	1	0.0465067	0.0181845	0.428497	1732	yellow	suvr_cer
ENSG00000198440	ZNF583	19	-0.0242647	0.0181951	0.428497	1732	brown	suvr_cer
ENSG00000167863	ATP5PD	17	-0.0518285	0.0182133	0.428497	1732	brown	suvr_cer
ENSG00000165119	HNRNPK	9	0.0716121	0.0182164	0.428497	1732	yellow	suvr_cer
ENSG00000130270	ATP8B3	19	-0.0292244	0.0182176	0.428497	1732	grey	suvr_cer
ENSG00000154642	C21orf91	21	-0.0356413	0.0182395	0.428497	1731	red	suvr_cer
ENSG00000170606	HSPA4	5	-0.0665271	0.0182464	0.428497	1731	brown	suvr_cer
ENSG00000247228	NA	16	-0.0153583	0.0183042	0.428497	1732	grey	suvr_cer
ENSG00000150347	ARID5B	10	-0.04225	0.0183067	0.428497	1731	blue	suvr_cer
ENSG00000182628	SKA2	17	-0.0310411	0.0183173	0.428497	1732	brown	suvr_cer
ENSG00000161551	ZNF577	19	-0.0472108	0.0183381	0.428497	1732	brown	suvr_cer
ENSG00000167632	TRAPPC9	8	0.0597338	0.0183452	0.428497	1731	greenyellow	suvr_cer
ENSG00000122482	ZNF644	1	-0.0411662	0.0184079	0.42903	1732	brown	suvr_cer
ENSG00000066923	STAG3	7	0.0378697	0.0184226	0.42903	1732	turquoise	suvr_cer
ENSG00000264112	NA	17	0.0526611	0.018464	0.42903	1732	turquoise	suvr_cer
ENSG00000134001	EIF2S1	14	-0.0494529	0.0184857	0.42903	1732	brown	suvr_cer
ENSG00000140199	SLC12A6	15	0.0494382	0.0184889	0.42903	1732	turquoise	suvr_cer
ENSG00000181634	TNFSF15	9	-0.0128167	0.0184923	0.42903	1732	grey	suvr_cer
ENSG00000119703	ZC2HC1C	14	-0.0351017	0.0185226	0.429148	1731	grey	suvr_cer
ENSG00000196562	SULF2	20	0.029959	0.0185488	0.429148	1732	turquoise	suvr_cer
ENSG00000173535	TNFRSF10C	8	0.0382883	0.0185865	0.429148	1730	turquoise	suvr_cer
ENSG00000163468	CCT3	1	-0.0559376	0.0185994	0.429148	1732	blue	suvr_cer
ENSG00000138617	PARP16	15	0.0398871	0.0186183	0.429148	1732	grey	suvr_cer
ENSG00000233338	TLR8-AS1	X	0.0157842	0.0186399	0.429148	1732	turquoise	suvr_cer
ENSG00000162976	SLC66A3	2	-0.0396555	0.0186424	0.429148	1732	brown	suvr_cer
ENSG00000165131	LLCFC1	7	0.0126278	0.0187007	0.430012	1732	turquoise	suvr_cer
ENSG00000156162	DPY19L4	8	-0.0337524	0.0187779	0.430926	1732	brown	suvr_cer
ENSG00000283509	U6	3	0.0164249	0.0187821	0.430926	1729	turquoise	suvr_cer
ENSG00000288929	NA	17	0.0370307	0.0188052	0.43098	1728	grey	suvr_cer
ENSG00000235513	L3MBTL2-AS1	22	0.036787	0.0189024	0.43273	1731	grey	suvr_cer
ENSG00000100605	ITPK1	14	0.0416353	0.0189304	0.432814	1732	turquoise	suvr_cer
ENSG00000138326	RPS24	10	-0.0304229	0.0189661	0.432814	1730	brown	suvr_cer
ENSG00000123066	MED13L	12	0.0501434	0.0189741	0.432814	1732	turquoise	suvr_cer
ENSG00000156642	NPTN	15	0.0692516	0.0189967	0.432814	1732	turquoise	suvr_cer
ENSG00000288349	NA	5	-0.0118729	0.0190131	0.432814	1732	grey	suvr_cer
ENSG00000093134	VNN3P	6	0.020331	0.0190367	0.432814	1732	turquoise	suvr_cer
ENSG00000239998	LILRA2	19	0.0313581	0.0190684	0.432814	1732	turquoise	suvr_cer
ENSG00000127540	UQCR11	19	-0.0569069	0.019093	0.432814	1732	brown	suvr_cer
ENSG00000230180	RPL12P49	X	-0.00928055	0.0191053	0.432814	1732	grey	suvr_cer
ENSG00000272103	NA	5	-0.025275	0.019115	0.432814	1731	grey	suvr_cer
ENSG00000119661	DNAL1	14	-0.0363048	0.0191466	0.43292	1732	brown	suvr_cer
ENSG00000171202	TMEM126A	11	-0.0235659	0.0192269	0.43292	1732	brown	suvr_cer
ENSG00000288853	NA	11	0.0198335	0.019263	0.43292	1731	turquoise	suvr_cer
ENSG00000170802	FOXN2	2	-0.0617425	0.0192786	0.43292	1732	red	suvr_cer
ENSG00000144746	ARL6IP5	3	-0.041421	0.0193068	0.43292	1732	brown	suvr_cer
ENSG00000281649	EBLN3P	9	-0.0770949	0.0193282	0.43292	1729	brown	suvr_cer
ENSG00000196313	POM121	7	0.0567736	0.0193322	0.43292	1732	yellow	suvr_cer
ENSG00000151835	SACS	13	-0.0264562	0.0193435	0.43292	1732	brown	suvr_cer
ENSG00000154803	FLCN	17	0.0468237	0.0193529	0.43292	1732	turquoise	suvr_cer
ENSG00000256069	A2MP1	12	0.0116927	0.0193595	0.43292	1732	black	suvr_cer
ENSG00000108091	CCDC6	10	-0.063174	0.0193663	0.43292	1732	blue	suvr_cer
ENSG00000138336	TET1	10	-0.0316115	0.0193801	0.43292	1732	brown	suvr_cer
ENSG00000254999	BRK1	3	-0.0390272	0.0194	0.43292	1732	brown	suvr_cer
ENSG00000186265	BTLA	3	-0.0238477	0.0194181	0.43292	1730	magenta	suvr_cer
ENSG00000266088	NA	17	-0.0151083	0.0194408	0.43292	1731	grey	suvr_cer
ENSG00000136824	SMC2	9	-0.032898	0.0194648	0.43292	1731	brown	suvr_cer
ENSG00000270228	NA	4	-0.019674	0.0194973	0.43292	1728	grey	suvr_cer
ENSG00000178229	ZNF543	19	-0.0344641	0.0195675	0.43292	1732	brown	suvr_cer
ENSG00000174744	BRMS1	11	0.0794297	0.0195792	0.43292	1731	red	suvr_cer
ENSG00000276809	NA	13	0.0210819	0.0195907	0.43292	1730	turquoise	suvr_cer
ENSG00000123191	ATP7B	13	0.0206294	0.0196258	0.43292	1732	turquoise	suvr_cer
ENSG00000120265	PCMT1	6	-0.042252	0.0196561	0.43292	1732	brown	suvr_cer
ENSG00000143324	XPR1	1	0.0605842	0.0196717	0.43292	1732	greenyellow	suvr_cer
ENSG00000151240	DIP2C	10	0.0216274	0.0197065	0.43292	1732	green	suvr_cer
ENSG00000167524	RSKR	17	0.0514201	0.0197077	0.43292	1732	turquoise	suvr_cer
ENSG00000251179	TMEM92-AS1	17	0.012094	0.0197346	0.43292	1732	turquoise	suvr_cer
ENSG00000264769	NA	17	-0.0202409	0.0197373	0.43292	1731	grey	suvr_cer
ENSG00000213621	RPSAP54	13	-0.0137934	0.0197412	0.43292	1730	brown	suvr_cer
ENSG00000155366	RHOC	1	-0.0304059	0.0197478	0.43292	1732	black	suvr_cer
ENSG00000211668	IGLV2-11	22	-0.0117928	0.0197622	0.43292	1731	lightcyan	suvr_cer
ENSG00000180787	ZFP3	17	-0.0334158	0.0197863	0.43292	1732	brown	suvr_cer
ENSG00000227487	NCAM1-AS1	11	-0.0149803	0.0198077	0.43292	1732	black	suvr_cer
ENSG00000078177	N4BP2	4	-0.0313582	0.0198325	0.43292	1732	brown	suvr_cer
ENSG00000161547	SRSF2	17	-0.0511566	0.0198543	0.43292	1732	blue	suvr_cer
ENSG00000169499	PLEKHA2	8	-0.0644512	0.019876	0.43292	1730	magenta	suvr_cer
ENSG00000104738	MCM4	8	-0.0386316	0.0198848	0.43292	1728	grey	suvr_cer
ENSG00000205482	SPDYE18	7	0.0446684	0.0199018	0.43292	1731	greenyellow	suvr_cer
ENSG00000143333	RGS16	1	-0.014663	0.0199406	0.43292	1732	grey	suvr_cer
ENSG00000224536	CSRP1-AS1	1	-0.0274425	0.0199442	0.43292	1731	blue	suvr_cer
ENSG00000145293	ENOPH1	4	-0.038751	0.0199555	0.43292	1732	blue	suvr_cer
ENSG00000127589	TUBBP1	8	-0.0190855	0.0200656	0.434051	1732	grey	suvr_cer
ENSG00000270072	NA	11	0.0249102	0.0200774	0.434051	1732	yellow	suvr_cer
ENSG00000164880	INTS1	7	0.0649355	0.0200814	0.434051	1732	yellow	suvr_cer
ENSG00000013441	CLK1	2	-0.0468267	0.0201057	0.434051	1732	brown	suvr_cer
ENSG00000172375	C2CD2L	11	0.049362	0.0201212	0.434051	1732	turquoise	suvr_cer
ENSG00000142405	NLRP12	19	0.0303081	0.0201426	0.434051	1732	turquoise	suvr_cer
ENSG00000258896	SCOCP1	14	-0.0209331	0.020167	0.434051	1732	grey	suvr_cer
ENSG00000180425	C11orf71	11	-0.0284684	0.02019	0.434051	1732	brown	suvr_cer
ENSG00000258137	GPR84-AS1	12	0.0193171	0.0201962	0.434051	1730	grey	suvr_cer
ENSG00000279276	NA	16	0.0189245	0.0202844	0.435467	1729	greenyellow	suvr_cer
ENSG00000284977	NA	9	0.0179583	0.0203469	0.435467	1732	turquoise	suvr_cer
ENSG00000278330	NA	18	0.0481666	0.0203815	0.435467	1732	turquoise	suvr_cer
ENSG00000168906	MAT2A	2	-0.057741	0.0203908	0.435467	1732	blue	suvr_cer
ENSG00000110958	PTGES3	12	-0.0451883	0.0204056	0.435467	1732	blue	suvr_cer
ENSG00000076650	GPATCH1	19	0.0612349	0.0204121	0.435467	1732	grey	suvr_cer
ENSG00000135766	EGLN1	1	0.0292587	0.0204493	0.435467	1732	turquoise	suvr_cer
ENSG00000117724	CENPF	1	-0.018238	0.020475	0.435467	1732	brown	suvr_cer
ENSG00000178741	COX5A	15	-0.0384649	0.0204924	0.435467	1732	blue	suvr_cer
ENSG00000178691	SUZ12	17	-0.039442	0.0204928	0.435467	1732	red	suvr_cer
ENSG00000163913	IFT122	3	0.069278	0.020507	0.435467	1731	turquoise	suvr_cer
ENSG00000287920	NA	6	0.0381462	0.0205411	0.435467	1732	turquoise	suvr_cer
ENSG00000152454	ZNF256	19	-0.0278165	0.0205783	0.435467	1732	brown	suvr_cer
ENSG00000211460	TSN	2	-0.0500071	0.0205797	0.435467	1732	brown	suvr_cer
ENSG00000185049	NELFA	4	0.0531785	0.0205901	0.435467	1732	yellow	suvr_cer
ENSG00000130939	UBE4B	1	0.0691897	0.020623	0.435467	1732	turquoise	suvr_cer
ENSG00000214626	POLR3DP1	10	0.0215268	0.020639	0.435467	1730	grey	suvr_cer
ENSG00000008283	CYB561	17	0.028227	0.0206406	0.435467	1732	black	suvr_cer
ENSG00000149294	NCAM1	11	-0.0171567	0.0206695	0.435467	1730	black	suvr_cer
ENSG00000174013	FBXO45	3	-0.0373049	0.0207135	0.435467	1731	brown	suvr_cer
ENSG00000197329	PELI1	2	0.0374257	0.0207203	0.435467	1732	turquoise	suvr_cer
ENSG00000124795	DEK	6	-0.0441097	0.0207564	0.435467	1731	brown	suvr_cer
ENSG00000260093	MSRA-DT	8	-0.0212875	0.0207593	0.435467	1731	brown	suvr_cer
ENSG00000152332	UHMK1	1	-0.0484806	0.0207843	0.435467	1732	blue	suvr_cer
ENSG00000160703	NLRX1	11	0.0344161	0.020802	0.435467	1732	turquoise	suvr_cer
ENSG00000067141	NEO1	15	0.0220463	0.0208086	0.435467	1731	yellow	suvr_cer
ENSG00000235527	HIPK1-AS1	1	-0.0180654	0.0208901	0.436418	1730	brown	suvr_cer
ENSG00000214562	NUTM2D	10	0.0250845	0.0208962	0.436418	1725	grey	suvr_cer
ENSG00000167968	DNASE1L2	16	-0.0258678	0.020923	0.436538	1727	grey	suvr_cer
ENSG00000244879	GABPB1-AS1	15	-0.0153766	0.020946	0.436578	1732	grey	suvr_cer
ENSG00000222011	FAM185A	7	0.0311071	0.0209835	0.436921	1732	turquoise	suvr_cer
ENSG00000109956	B3GAT1	11	-0.0109442	0.021036	0.437574	1732	black	suvr_cer
ENSG00000065548	ZC3H15	2	-0.0399396	0.0210694	0.437829	1731	brown	suvr_cer
ENSG00000198160	MIER1	1	-0.0483392	0.0211996	0.439536	1732	red	suvr_cer
ENSG00000279106	NA	16	0.0246889	0.0212089	0.439536	1729	greenyellow	suvr_cer
ENSG00000255529	POLR2M	15	-0.0250198	0.0212169	0.439536	1732	brown	suvr_cer
ENSG00000196792	STRN3	14	0.0729594	0.0212364	0.439536	1732	grey	suvr_cer
ENSG00000230508	RPL19P21	X	-0.00804427	0.0212657	0.439591	1732	grey	suvr_cer
ENSG00000134899	ERCC5	13	0.0730186	0.0212815	0.439591	1732	blue	suvr_cer
ENSG00000164096	C4orf3	4	-0.0355094	0.0213082	0.439705	1732	red	suvr_cer
ENSG00000170903	MSANTD4	11	-0.0389345	0.0213435	0.439838	1732	brown	suvr_cer
ENSG00000166889	PATL1	11	0.0566154	0.0213571	0.439838	1732	turquoise	suvr_cer
ENSG00000228663	PSMD10P1	20	-0.0469792	0.0214386	0.44076	1729	blue	suvr_cer
ENSG00000107862	GBF1	10	0.0672465	0.0214445	0.44076	1732	greenyellow	suvr_cer
ENSG00000188647	PTAR1	9	-0.0525608	0.0214722	0.440892	1732	red	suvr_cer
ENSG00000211941	IGHV3-11	14	-0.00990068	0.0215676	0.441185	1729	lightcyan	suvr_cer
ENSG00000016864	GLT8D1	3	-0.0629597	0.0215923	0.441185	1729	brown	suvr_cer
ENSG00000132478	UNK	17	0.0729598	0.0215976	0.441185	1732	greenyellow	suvr_cer
ENSG00000105879	CBLL1	7	0.0632414	0.0216122	0.441185	1731	yellow	suvr_cer
ENSG00000270133	NA	5	0.0204147	0.0216201	0.441185	1728	turquoise	suvr_cer
ENSG00000125691	RPL23	17	-0.0190413	0.0216335	0.441185	1731	brown	suvr_cer
ENSG00000120526	NUDCD1	8	-0.0260017	0.0217535	0.441185	1732	brown	suvr_cer
ENSG00000007350	TKTL1	X	-0.0109761	0.0217583	0.441185	1732	grey	suvr_cer
ENSG00000232208	NA	1	-0.00853049	0.021774	0.441185	1732	green	suvr_cer
ENSG00000167272	POP5	12	-0.057366	0.0217884	0.441185	1732	brown	suvr_cer
ENSG00000182768	NGRN	15	-0.0445023	0.0217906	0.441185	1731	blue	suvr_cer
ENSG00000254197	NA	8	0.0263789	0.0218029	0.441185	1731	turquoise	suvr_cer
ENSG00000283644	ETDC	X	-0.012692	0.0218159	0.441185	1730	grey	suvr_cer
ENSG00000124406	ATP8A1	4	-0.0449781	0.0218745	0.441185	1732	brown	suvr_cer
ENSG00000100221	JOSD1	22	-0.0665092	0.0219289	0.441185	1731	blue	suvr_cer
ENSG00000155093	PTPRN2	7	0.0175284	0.0219462	0.441185	1732	turquoise	suvr_cer
ENSG00000276728	NA	17	-0.0371039	0.0219793	0.441185	1731	red	suvr_cer
ENSG00000164989	CCDC171	9	-0.0219516	0.0220028	0.441185	1731	grey	suvr_cer
ENSG00000157933	SKI	1	0.0481181	0.022017	0.441185	1732	midnightblue	suvr_cer
ENSG00000134809	TIMM10	11	-0.0171632	0.0220446	0.441185	1732	purple	suvr_cer
ENSG00000227388	NA	9	0.02838	0.0220553	0.441185	1732	yellow	suvr_cer
ENSG00000008256	CYTH3	7	0.0328223	0.0220643	0.441185	1732	black	suvr_cer
ENSG00000153815	CMIP	16	0.0564882	0.0220643	0.441185	1731	turquoise	suvr_cer
ENSG00000287033	NA	1	0.0204334	0.022106	0.441185	1730	blue	suvr_cer
ENSG00000260428	SCX	8	0.0219391	0.0221206	0.441185	1731	yellow	suvr_cer
ENSG00000260618	NA	15	-0.0330903	0.0221445	0.441185	1731	grey	suvr_cer
ENSG00000291055	NA	5	-0.0373338	0.0221473	0.441185	1732	brown	suvr_cer
ENSG00000146676	PURB	7	-0.0440172	0.0221513	0.441185	1732	red	suvr_cer
ENSG00000241351	IGKV3-11	2	-0.0117583	0.0221569	0.441185	1731	lightcyan	suvr_cer
ENSG00000075131	TIPIN	15	-0.0227697	0.022181	0.441185	1732	brown	suvr_cer
ENSG00000211949	IGHV3-23	14	-0.0111624	0.022195	0.441185	1732	lightcyan	suvr_cer
ENSG00000165383	LRRC18	10	0.024554	0.022202	0.441185	1732	turquoise	suvr_cer
ENSG00000180257	ZNF816	19	-0.0228754	0.0222299	0.441185	1732	brown	suvr_cer
ENSG00000107282	APBA1	9	0.0167336	0.0222531	0.441185	1732	grey	suvr_cer
ENSG00000165617	DACT1	14	-0.00931739	0.0222597	0.441185	1732	green	suvr_cer
ENSG00000122257	RBBP6	16	0.0754253	0.0222998	0.441185	1732	green	suvr_cer
ENSG00000289494	NA	20	-0.0181202	0.0223368	0.441185	1731	grey	suvr_cer
ENSG00000279887	NA	16	0.0176345	0.0223509	0.441185	1728	yellow	suvr_cer
ENSG00000112787	FBRSL1	12	0.0794788	0.0223892	0.441185	1732	yellow	suvr_cer
ENSG00000198853	RUSC2	9	0.0271477	0.0224021	0.441185	1732	salmon	suvr_cer
ENSG00000100284	TOM1	22	0.045956	0.022423	0.441185	1732	turquoise	suvr_cer
ENSG00000250317	SMIM20	4	-0.0266757	0.0224253	0.441185	1732	brown	suvr_cer
ENSG00000156802	ATAD2	8	-0.0384412	0.0224281	0.441185	1732	brown	suvr_cer
ENSG00000072756	TRNT1	3	-0.0739802	0.0224328	0.441185	1732	brown	suvr_cer
ENSG00000083093	PALB2	16	-0.0472998	0.0224447	0.441185	1732	brown	suvr_cer
ENSG00000231831	MTHFD1P1	X	0.0190782	0.0224813	0.44119	1731	green	suvr_cer
ENSG00000099995	SF3A1	22	0.0494867	0.0225204	0.44119	1732	midnightblue	suvr_cer
ENSG00000168806	LCMT2	15	-0.0419269	0.0225673	0.44119	1732	brown	suvr_cer
ENSG00000264520	NA	7	0.025084	0.0225793	0.44119	1729	greenyellow	suvr_cer
ENSG00000272888	CHASERR	15	-0.0402224	0.0225882	0.44119	1732	red	suvr_cer
ENSG00000181722	ZBTB20	3	0.0469035	0.0225935	0.44119	1732	greenyellow	suvr_cer
ENSG00000143624	INTS3	1	0.0712398	0.022594	0.44119	1732	turquoise	suvr_cer
ENSG00000133704	IPO8	12	0.0753339	0.0226744	0.441729	1732	yellow	suvr_cer
ENSG00000168610	STAT3	17	0.0514515	0.0226882	0.441729	1732	turquoise	suvr_cer
ENSG00000261351	NA	15	-0.0300725	0.0226909	0.441729	1731	grey	suvr_cer
ENSG00000116906	GNPAT	1	-0.0730213	0.0227069	0.441729	1732	brown	suvr_cer
ENSG00000116604	MEF2D	1	0.0768367	0.0227787	0.442415	1732	turquoise	suvr_cer
ENSG00000144182	LIPT1	2	-0.0287808	0.0228201	0.442415	1732	brown	suvr_cer
ENSG00000279833	NA	22	0.0581005	0.0228273	0.442415	1732	turquoise	suvr_cer
ENSG00000229939	NA	X	-0.0161329	0.0228314	0.442415	1730	brown	suvr_cer
ENSG00000175334	BANF1	11	-0.0343591	0.0228769	0.442415	1732	blue	suvr_cer
ENSG00000215105	TTC3P1	X	-0.0213678	0.0228798	0.442415	1732	brown	suvr_cer
ENSG00000104918	RETN	19	-0.011971	0.0228916	0.442415	1731	grey	suvr_cer
ENSG00000155016	CYP2U1	4	-0.0350808	0.0229221	0.442592	1732	brown	suvr_cer
ENSG00000136643	RPS6KC1	1	-0.0654064	0.0229593	0.442896	1731	grey	suvr_cer
ENSG00000279394	NA	15	0.0249992	0.0230001	0.442912	1732	turquoise	suvr_cer
ENSG00000149600	COMMD7	20	-0.0455391	0.0230443	0.442912	1730	blue	suvr_cer
ENSG00000226457	RPL22P3	1	-0.0274378	0.0230539	0.442912	1729	grey	suvr_cer
ENSG00000067064	IDI1	10	-0.0237553	0.0230551	0.442912	1731	red	suvr_cer
ENSG00000146414	SHPRH	6	0.0635962	0.0230901	0.442912	1732	yellow	suvr_cer
ENSG00000163482	STK36	2	0.045551	0.0231125	0.442912	1732	grey	suvr_cer
ENSG00000154485	MMP21	10	0.0416717	0.0231347	0.442912	1732	grey	suvr_cer
ENSG00000278661	TRAJ37	14	-0.0206689	0.0232225	0.442912	1730	brown	suvr_cer
ENSG00000115828	QPCT	2	0.0220191	0.0232345	0.442912	1732	turquoise	suvr_cer
ENSG00000145198	VWA5B2	3	-0.0235477	0.0232412	0.442912	1732	brown	suvr_cer
ENSG00000156531	PHF6	X	-0.0351802	0.0232609	0.442912	1732	brown	suvr_cer
ENSG00000126214	KLC1	14	0.0870311	0.0232647	0.442912	1730	grey	suvr_cer
ENSG00000287591	NA	6	0.0202991	0.0232748	0.442912	1731	yellow	suvr_cer
ENSG00000119878	CRIPT	2	0.0560444	0.023297	0.442912	1732	grey	suvr_cer
ENSG00000170348	TMED10	14	-0.0453281	0.0233021	0.442912	1732	brown	suvr_cer
ENSG00000213079	SCAF8	6	0.0564305	0.0233035	0.442912	1732	yellow	suvr_cer
ENSG00000177706	FAM20C	7	0.0204674	0.0233726	0.442912	1732	grey	suvr_cer
ENSG00000226205	RPS3AP27	7	0.0230326	0.0233757	0.442912	1731	yellow	suvr_cer
ENSG00000160972	PPP1R16A	8	0.0370091	0.023412	0.442912	1732	grey	suvr_cer
ENSG00000235703	EOLA2-DT	X	0.0314627	0.0234363	0.442912	1732	greenyellow	suvr_cer
ENSG00000171791	BCL2	18	-0.0282523	0.0234388	0.442912	1732	green	suvr_cer
ENSG00000290958	NA	22	0.0243703	0.0234412	0.442912	1726	grey	suvr_cer
ENSG00000109084	TMEM97	17	-0.0275635	0.0234684	0.442912	1731	grey	suvr_cer
ENSG00000132300	PTCD3	2	-0.0652731	0.0234732	0.442912	1732	blue	suvr_cer
ENSG00000108175	ZMIZ1	10	0.042182	0.0235269	0.443161	1732	turquoise	suvr_cer
ENSG00000246089	MCPH1-DT	8	-0.0273807	0.0235492	0.443161	1731	brown	suvr_cer
ENSG00000198887	SMC5	9	-0.0552119	0.0235821	0.443161	1732	brown	suvr_cer
ENSG00000143514	TP53BP2	1	0.0710577	0.0235947	0.443161	1731	midnightblue	suvr_cer
ENSG00000173039	RELA	11	0.0724381	0.0236079	0.443161	1732	greenyellow	suvr_cer
ENSG00000129810	SGO1	3	-0.0278686	0.0236147	0.443161	1731	grey	suvr_cer
ENSG00000131051	RBM39	20	-0.0589442	0.0236852	0.444081	1732	brown	suvr_cer
ENSG00000253352	TUG1	22	-0.0464338	0.0237213	0.444355	1732	red	suvr_cer
ENSG00000226314	ZKSCAN8P1	6	-0.017862	0.0237699	0.444765	1727	grey	suvr_cer
ENSG00000213047	DENND1B	1	-0.0516009	0.0237861	0.444765	1732	brown	suvr_cer
ENSG00000106560	GIMAP2	7	-0.023303	0.0238434	0.445011	1732	brown	suvr_cer
ENSG00000198964	SGMS1	10	0.0639036	0.02386	0.445011	1732	turquoise	suvr_cer
ENSG00000277258	PCGF2	17	-0.0172226	0.0238636	0.445011	1732	grey	suvr_cer
ENSG00000204475	NCR3	6	-0.0348827	0.0239368	0.445121	1730	black	suvr_cer
ENSG00000110713	NUP98	11	0.067051	0.0239443	0.445121	1732	turquoise	suvr_cer
ENSG00000286873	NA	2	-0.0188467	0.0239725	0.445121	1731	brown	suvr_cer
ENSG00000151876	FBXO4	5	-0.0272671	0.0239735	0.445121	1731	brown	suvr_cer
ENSG00000231549	ATP5MKP1	X	-0.00774312	0.023977	0.445121	1732	grey	suvr_cer
ENSG00000186815	TPCN1	12	0.050371	0.0240691	0.446066	1732	green	suvr_cer
ENSG00000255545	B3GAT1-DT	11	-0.0104714	0.0240836	0.446066	1732	black	suvr_cer
ENSG00000140451	PIF1	15	-0.0145353	0.0240925	0.446066	1732	black	suvr_cer
ENSG00000272825	NA	21	-0.0213082	0.0241406	0.446116	1731	red	suvr_cer
ENSG00000224914	LINC00863	10	0.0248465	0.024172	0.446116	1726	grey	suvr_cer
ENSG00000134070	IRAK2	3	-0.0334077	0.0241745	0.446116	1732	black	suvr_cer
ENSG00000224729	PCOLCE-AS1	7	-0.0175236	0.0241961	0.446116	1730	grey	suvr_cer
ENSG00000204592	HLA-E	6	0.107241	0.0242029	0.446116	1731	grey	suvr_cer
ENSG00000162368	CMPK1	1	-0.0400733	0.0243056	0.447055	1732	brown	suvr_cer
ENSG00000155868	MED7	5	-0.0345796	0.024307	0.447055	1732	brown	suvr_cer
ENSG00000128915	ICE2	15	-0.0573795	0.0243185	0.447055	1732	blue	suvr_cer
ENSG00000155827	RNF20	9	0.0607326	0.0244134	0.448401	1732	midnightblue	suvr_cer
ENSG00000166398	GARRE1	19	0.0600707	0.0244578	0.448818	1732	green	suvr_cer
ENSG00000129128	SPCS3	4	-0.0537588	0.0245153	0.448878	1732	brown	suvr_cer
ENSG00000112659	CUL9	6	0.0623069	0.0245296	0.448878	1732	yellow	suvr_cer
ENSG00000211677	IGLC2	22	-0.010663	0.0245859	0.448878	1732	lightcyan	suvr_cer
ENSG00000253616	CHILL1	8	0.0204935	0.0245965	0.448878	1731	turquoise	suvr_cer
ENSG00000108509	CAMTA2	17	0.0654756	0.0246192	0.448878	1732	turquoise	suvr_cer
ENSG00000212127	TAS2R14	12	0.0212173	0.02463	0.448878	1731	grey	suvr_cer
ENSG00000291080	ZNF252P	8	-0.0370873	0.0246329	0.448878	1732	red	suvr_cer
ENSG00000137710	RDX	11	-0.0424012	0.0246343	0.448878	1732	red	suvr_cer
ENSG00000172315	TP53RK	20	-0.0375652	0.0246602	0.448889	1732	brown	suvr_cer
ENSG00000228156	NA	20	0.021684	0.0246783	0.448889	1731	blue	suvr_cer
ENSG00000104517	UBR5	8	0.0824474	0.0247326	0.449483	1732	yellow	suvr_cer
ENSG00000122557	HERPUD2	7	0.0540355	0.0248214	0.450701	1732	yellow	suvr_cer
ENSG00000143252	SDHC	1	-0.0512646	0.024855	0.450916	1732	blue	suvr_cer
ENSG00000150045	KLRF1	12	-0.0153465	0.0249176	0.451313	1732	black	suvr_cer
ENSG00000115207	GTF3C2	2	0.0696236	0.0249322	0.451313	1732	yellow	suvr_cer
ENSG00000182022	CHST15	10	0.0323222	0.0249422	0.451313	1732	turquoise	suvr_cer
ENSG00000083807	SLC27A5	19	-0.0335364	0.0249768	0.451511	1731	brown	suvr_cer
ENSG00000189430	NCR1	19	-0.0196437	0.0250229	0.451511	1732	black	suvr_cer
ENSG00000155099	PIP4P2	8	0.0308599	0.0250386	0.451511	1732	turquoise	suvr_cer
ENSG00000279187	NA	17	0.0400254	0.0250403	0.451511	1731	turquoise	suvr_cer
ENSG00000201179	RNU6-1322P	7	0.0145639	0.0250817	0.451773	1731	greenyellow	suvr_cer
ENSG00000256039	LINC02446	12	-0.00951174	0.0251485	0.451773	1731	black	suvr_cer
ENSG00000118513	MYB	6	-0.0250734	0.0251547	0.451773	1731	cyan	suvr_cer
ENSG00000250130	GAPDHP43	15	-0.0259076	0.0251982	0.451773	1730	turquoise	suvr_cer
ENSG00000123200	ZC3H13	13	0.0493719	0.0252057	0.451773	1732	midnightblue	suvr_cer
ENSG00000164169	PRMT9	4	-0.0516077	0.0252073	0.451773	1731	brown	suvr_cer
ENSG00000112640	PPP2R5D	6	0.0642941	0.0252076	0.451773	1732	yellow	suvr_cer
ENSG00000258405	ZNF578	19	-0.0185911	0.0252669	0.452446	1732	grey	suvr_cer
ENSG00000164323	CFAP97	4	-0.0356034	0.0253446	0.453096	1732	blue	suvr_cer
ENSG00000066336	SPI1	11	0.0472366	0.025347	0.453096	1732	turquoise	suvr_cer
ENSG00000002919	SNX11	17	0.0584878	0.0253813	0.453319	1732	turquoise	suvr_cer
ENSG00000186625	KATNA1	6	-0.0530426	0.0255075	0.45518	1731	brown	suvr_cer
ENSG00000138032	PPM1B	2	-0.0319311	0.0255543	0.455622	1732	red	suvr_cer
ENSG00000282933	RHOXF1P3	X	-0.0189408	0.0256373	0.456475	1731	grey	suvr_cer
ENSG00000170270	GON7	14	-0.0181499	0.0256776	0.456475	1731	brown	suvr_cer
ENSG00000277224	H2BC7	6	-0.0271647	0.0256837	0.456475	1729	grey60	suvr_cer
ENSG00000142875	PRKACB	1	-0.0302732	0.0256902	0.456475	1732	brown	suvr_cer
ENSG00000279891	FLJ42393	3	0.0244432	0.0257248	0.456699	1732	greenyellow	suvr_cer
ENSG00000185031	SLC2A3P2	1	0.0213867	0.0258016	0.457668	1731	turquoise	suvr_cer
ENSG00000176293	ZNF135	19	-0.0147765	0.0258372	0.457909	1732	grey	suvr_cer
ENSG00000271267	NA	1	-0.0233933	0.0259287	0.458305	1727	grey	suvr_cer
ENSG00000166037	CEP57	11	-0.0415894	0.0259545	0.458305	1732	brown	suvr_cer
ENSG00000184517	ZFP1	16	-0.0274061	0.0259768	0.458305	1730	brown	suvr_cer
ENSG00000175224	ATG13	11	0.071617	0.02601	0.458305	1731	greenyellow	suvr_cer
ENSG00000103429	BFAR	16	-0.0708143	0.0260161	0.458305	1732	brown	suvr_cer
ENSG00000186118	TEX38	1	-0.0233397	0.0260383	0.458305	1729	grey	suvr_cer
ENSG00000107758	PPP3CB	10	-0.0772226	0.0260435	0.458305	1732	blue	suvr_cer
ENSG00000087111	PIGS	17	0.0795992	0.026046	0.458305	1732	turquoise	suvr_cer
ENSG00000249738	NA	5	0.0164004	0.0260587	0.458305	1732	grey	suvr_cer
ENSG00000189068	VSTM1	19	-0.0131944	0.0261315	0.458342	1732	cyan	suvr_cer
ENSG00000104142	VPS18	15	0.0665117	0.0261358	0.458342	1732	grey	suvr_cer
ENSG00000116017	ARID3A	19	0.0345885	0.0261914	0.458342	1732	turquoise	suvr_cer
ENSG00000274272	NA	7	0.029333	0.0262117	0.458342	1732	turquoise	suvr_cer
ENSG00000116717	GADD45A	1	-0.0258796	0.0262402	0.458342	1732	turquoise	suvr_cer
ENSG00000246889	CTTN-DT	11	0.0277424	0.0262838	0.458342	1732	turquoise	suvr_cer
ENSG00000072786	STK10	5	0.0732646	0.0263006	0.458342	1732	yellow	suvr_cer
ENSG00000266256	LINC00683	18	0.0104505	0.0263263	0.458342	1732	turquoise	suvr_cer
ENSG00000134294	SLC38A2	12	-0.046784	0.0263458	0.458342	1732	red	suvr_cer
ENSG00000207821	MIR640	19	0.0210532	0.0263477	0.458342	1729	grey	suvr_cer
ENSG00000180537	RNF182	6	0.00426061	0.0263553	0.458342	1732	grey	suvr_cer
ENSG00000129353	SLC44A2	19	0.058121	0.0263851	0.458342	1732	turquoise	suvr_cer
ENSG00000142961	MOB3C	1	-0.0606508	0.0263936	0.458342	1730	purple	suvr_cer
ENSG00000165591	FAAH2	X	0.0200809	0.0264352	0.458342	1731	green	suvr_cer
ENSG00000179832	MROH1	8	0.0495098	0.0264383	0.458342	1732	yellow	suvr_cer
ENSG00000143363	PRUNE1	1	0.0468851	0.0264385	0.458342	1731	tan	suvr_cer
ENSG00000158691	ZSCAN12	6	-0.0304612	0.0264917	0.458342	1732	brown	suvr_cer
ENSG00000041982	TNC	9	0.0157441	0.0265588	0.458342	1732	turquoise	suvr_cer
ENSG00000216490	IFI30	19	-0.0278121	0.026565	0.458342	1731	turquoise	suvr_cer
ENSG00000291225	NA	15	-0.0193808	0.0265737	0.458342	1732	brown	suvr_cer
ENSG00000082805	ERC1	12	0.0505848	0.026607	0.458342	1732	yellow	suvr_cer
ENSG00000241973	PI4KA	22	0.0691451	0.0266325	0.458342	1732	yellow	suvr_cer
ENSG00000279801	NA	17	0.0364473	0.0266455	0.458342	1731	yellow	suvr_cer
ENSG00000260425	NA	16	0.0248565	0.0266596	0.458342	1731	grey	suvr_cer
ENSG00000212257	RNU6-1176P	1	0.0137543	0.0266815	0.458342	1732	turquoise	suvr_cer
ENSG00000172888	ZNF621	3	-0.0601981	0.0266858	0.458342	1732	brown	suvr_cer
ENSG00000197548	ATG7	3	0.0506758	0.0266903	0.458342	1732	turquoise	suvr_cer
ENSG00000267309	ZNF566-AS1	19	-0.0163413	0.0266998	0.458342	1732	brown	suvr_cer
ENSG00000152620	NADK2	5	0.0423593	0.0267023	0.458342	1732	grey	suvr_cer
ENSG00000232520	GCSIR	2	-0.0150938	0.0267344	0.458513	1732	grey	suvr_cer
ENSG00000234534	CSNK1G2P1	9	-0.0255748	0.0267775	0.458872	1731	turquoise	suvr_cer
ENSG00000166816	LDHD	16	-0.0159237	0.0268385	0.459362	1732	grey	suvr_cer
ENSG00000139146	SINHCAF	12	-0.0497854	0.02686	0.459362	1732	blue	suvr_cer
ENSG00000286327	NA	X	0.0284773	0.02688	0.459362	1732	green	suvr_cer
ENSG00000167618	LAIR2	19	-0.0123229	0.0268948	0.459362	1732	grey	suvr_cer
ENSG00000155659	VSIG4	X	0.0259065	0.0269535	0.459911	1732	turquoise	suvr_cer
ENSG00000104613	INTS10	8	-0.0722296	0.0269718	0.459911	1732	brown	suvr_cer
ENSG00000200651	Y_RNA	17	0.0246389	0.0270065	0.459911	1732	yellow	suvr_cer
ENSG00000165704	HPRT1	X	-0.0325783	0.0270157	0.459911	1732	brown	suvr_cer
ENSG00000115364	MRPL19	2	-0.0475965	0.0270595	0.460079	1732	blue	suvr_cer
ENSG00000169251	NMD3	3	-0.0302619	0.02707	0.460079	1732	brown	suvr_cer
ENSG00000186272	ZNF17	19	-0.0293966	0.0271209	0.460286	1732	brown	suvr_cer
ENSG00000204392	LSM2	6	-0.0358967	0.0271471	0.460286	1731	blue	suvr_cer
ENSG00000274618	H4C6	6	-0.0144097	0.0271707	0.460286	1732	brown	suvr_cer
ENSG00000113387	SUB1	5	-0.0312277	0.027171	0.460286	1732	red	suvr_cer
ENSG00000154102	C16orf74	16	0.0208376	0.0272136	0.46063	1731	magenta	suvr_cer
ENSG00000161010	MRNIP	5	0.0548496	0.0272359	0.460631	1731	green	suvr_cer
ENSG00000119185	ITGB1BP1	2	-0.0574498	0.0272702	0.460667	1731	brown	suvr_cer
ENSG00000268056	NA	19	0.0334192	0.0272825	0.460667	1732	turquoise	suvr_cer
ENSG00000086598	TMED2	12	-0.0339661	0.027325	0.460786	1732	red	suvr_cer
ENSG00000138778	CENPE	4	-0.0143688	0.027334	0.460786	1732	brown	suvr_cer
ENSG00000067955	CBFB	16	-0.0650414	0.0275091	0.463048	1732	blue	suvr_cer
ENSG00000239653	PSMD6-AS2	3	0.0562628	0.0275129	0.463048	1732	grey	suvr_cer
ENSG00000169031	COL4A3	2	0.0158887	0.0275554	0.463226	1730	magenta	suvr_cer
ENSG00000130803	ZNF317	19	0.0941212	0.0275682	0.463226	1730	yellow	suvr_cer
ENSG00000227329	NA	X	-0.0143231	0.0275966	0.463328	1732	grey	suvr_cer
ENSG00000078804	TP53INP2	20	0.019236	0.0276587	0.463995	1732	turquoise	suvr_cer
ENSG00000198815	FOXJ3	1	0.0761752	0.0276853	0.464065	1732	yellow	suvr_cer
ENSG00000113851	CRBN	3	-0.0667173	0.0277157	0.464198	1732	brown	suvr_cer
ENSG00000173214	MFSD4B	6	0.0536561	0.0277637	0.464626	1732	yellow	suvr_cer
ENSG00000267174	NA	19	0.0189877	0.0277884	0.464665	1732	turquoise	suvr_cer
ENSG00000133112	TPT1	13	-0.0155508	0.0278349	0.464737	1732	brown	suvr_cer
ENSG00000248115	NA	4	0.0196598	0.027854	0.464737	1730	greenyellow	suvr_cer
ENSG00000132950	ZMYM5	13	-0.0471655	0.02786	0.464737	1732	red	suvr_cer
ENSG00000272529	NA	3	-0.0236249	0.0278868	0.464809	1732	green	suvr_cer
ENSG00000166200	COPS2	15	-0.0265508	0.0279268	0.465019	1732	red	suvr_cer
ENSG00000254317	NA	8	-0.0213843	0.0279563	0.465019	1732	turquoise	suvr_cer
ENSG00000279691	NA	5	-0.019222	0.0279667	0.465019	1732	brown	suvr_cer
ENSG00000157764	BRAF	7	0.0735737	0.0280459	0.465399	1732	turquoise	suvr_cer
ENSG00000162415	ZSWIM5	1	0.0223962	0.028072	0.465399	1732	blue	suvr_cer
ENSG00000171793	CTPS1	1	-0.0521707	0.0280822	0.465399	1732	blue	suvr_cer
ENSG00000100731	PCNX1	14	0.0469925	0.0281324	0.465399	1732	turquoise	suvr_cer
ENSG00000100804	PSMB5	14	-0.0461792	0.0281736	0.465399	1731	blue	suvr_cer
ENSG00000138376	BARD1	2	-0.034972	0.0282212	0.465399	1732	grey	suvr_cer
ENSG00000132286	TIMM10B	11	-0.0504838	0.0282537	0.465399	1732	blue	suvr_cer
ENSG00000228061	NA	11	0.0376817	0.0282647	0.465399	1731	grey	suvr_cer
ENSG00000128228	SDF2L1	22	-0.0299443	0.0282836	0.465399	1730	brown	suvr_cer
ENSG00000184983	NDUFA6	22	-0.0281668	0.0282868	0.465399	1732	brown	suvr_cer
ENSG00000158292	GPR153	1	-0.0164768	0.0282899	0.465399	1732	black	suvr_cer
ENSG00000132664	POLR3F	20	-0.0482792	0.0283055	0.465399	1732	brown	suvr_cer
ENSG00000104946	TBC1D17	19	0.0533554	0.0283308	0.465399	1731	pink	suvr_cer
ENSG00000258111	NA	12	0.031529	0.0283484	0.465399	1731	greenyellow	suvr_cer
ENSG00000181963	OR52K2	11	0.017292	0.0283496	0.465399	1732	turquoise	suvr_cer
ENSG00000132405	TBC1D14	4	0.0392781	0.0283534	0.465399	1732	turquoise	suvr_cer
ENSG00000279133	NA	17	0.0435166	0.0283714	0.465399	1731	greenyellow	suvr_cer
ENSG00000242588	NA	7	0.0558258	0.0284096	0.465657	1732	grey	suvr_cer
ENSG00000167476	JSRP1	19	0.020406	0.0284723	0.466085	1731	grey	suvr_cer
ENSG00000277595	NA	12	0.0273865	0.0285112	0.466085	1732	turquoise	suvr_cer
ENSG00000229473	RGS17P1	13	0.0361253	0.0285465	0.466085	1727	grey	suvr_cer
ENSG00000137776	SLTM	15	-0.0853326	0.0285627	0.466085	1731	brown	suvr_cer
ENSG00000182257	PRR34	22	0.0417423	0.0285688	0.466085	1731	turquoise	suvr_cer
ENSG00000196262	PPIA	7	-0.0292961	0.0285793	0.466085	1732	brown	suvr_cer
ENSG00000156976	EIF4A2	3	-0.0344126	0.0285932	0.466085	1732	brown	suvr_cer
ENSG00000223551	TMSB4XP4	9	-0.0241599	0.0286331	0.466369	1731	grey	suvr_cer
ENSG00000280033	NA	17	0.0401385	0.0286767	0.466712	1731	turquoise	suvr_cer
ENSG00000143093	STRIP1	1	0.0926731	0.028724	0.466995	1732	turquoise	suvr_cer
ENSG00000113597	TRAPPC13	5	-0.0467286	0.0287478	0.466995	1732	red	suvr_cer
ENSG00000173451	THAP2	12	-0.0313509	0.0287617	0.466995	1732	brown	suvr_cer
ENSG00000211782	TRAV8-1	14	0.0127955	0.0288968	0.468035	1730	green	suvr_cer
ENSG00000110696	C11orf58	11	-0.0533321	0.0289289	0.468035	1731	brown	suvr_cer
ENSG00000240890	G2E3P1	3	0.0142186	0.0289325	0.468035	1732	turquoise	suvr_cer
ENSG00000197136	PCNX3	11	0.0805746	0.0289365	0.468035	1732	greenyellow	suvr_cer
ENSG00000134551	PRH2	12	0.0214406	0.0289433	0.468035	1732	yellow	suvr_cer
ENSG00000131263	RLIM	X	-0.0474485	0.0289833	0.468035	1732	red	suvr_cer
ENSG00000211777	TRAV3	14	0.0145034	0.0290312	0.468035	1727	blue	suvr_cer
ENSG00000013619	MAMLD1	X	0.018919	0.029058	0.468035	1732	pink	suvr_cer
ENSG00000131379	C3orf20	3	-0.0134809	0.0290658	0.468035	1732	grey	suvr_cer
ENSG00000215424	MCM3AP-AS1	21	-0.054493	0.0290739	0.468035	1732	grey	suvr_cer
ENSG00000101109	STK4	20	0.0910114	0.0290743	0.468035	1732	green	suvr_cer
ENSG00000253948	VPS13B-DT	8	0.0268089	0.0291079	0.468212	1732	turquoise	suvr_cer
ENSG00000132465	JCHAIN	4	-0.00866077	0.0291849	0.469087	1732	lightcyan	suvr_cer
ENSG00000288059	NA	X	-0.0076943	0.0293347	0.471043	1732	grey	suvr_cer
ENSG00000236478	NA	2	0.0364328	0.0293976	0.471043	1727	turquoise	suvr_cer
ENSG00000197780	TAF13	1	-0.0240515	0.0294487	0.471043	1732	red	suvr_cer
ENSG00000239951	IGKV3-20	2	-0.0100506	0.0294534	0.471043	1731	lightcyan	suvr_cer
ENSG00000162614	NEXN	1	0.0350112	0.0294777	0.471043	1731	grey	suvr_cer
ENSG00000080298	RFX3	9	0.0559354	0.0295115	0.471043	1732	pink	suvr_cer
ENSG00000102755	FLT1	13	-0.0131784	0.0295352	0.471043	1732	grey	suvr_cer
ENSG00000137265	IRF4	6	-0.0247315	0.0295444	0.471043	1732	magenta	suvr_cer
ENSG00000240418	NA	19	-0.0320375	0.0295573	0.471043	1732	turquoise	suvr_cer
ENSG00000253919	THAP12P7	8	-0.0151957	0.0295727	0.471043	1731	brown	suvr_cer
ENSG00000031823	RANBP3	19	0.104216	0.0295794	0.471043	1731	yellow	suvr_cer
ENSG00000133393	CEP20	16	-0.0330662	0.0295795	0.471043	1732	brown	suvr_cer
ENSG00000187534	PRR13P5	19	0.0272676	0.029658	0.471931	1730	turquoise	suvr_cer
ENSG00000158019	BABAM2	2	0.0440135	0.0297806	0.473514	1731	greenyellow	suvr_cer
ENSG00000163605	PPP4R2	3	-0.0326295	0.0298032	0.473514	1732	red	suvr_cer
ENSG00000291068	NA	1	0.0309834	0.0298825	0.474246	1731	grey	suvr_cer
ENSG00000167523	SPATA33	16	-0.0348407	0.0299101	0.474246	1730	grey	suvr_cer
ENSG00000181007	ZFP82	19	-0.0233904	0.0299179	0.474246	1732	brown	suvr_cer
ENSG00000221909	FAM200A	7	-0.0298076	0.0300054	0.474918	1732	brown	suvr_cer
ENSG00000177951	BET1L	11	0.0504944	0.0300062	0.474918	1732	grey	suvr_cer
ENSG00000092439	TRPM7	15	-0.0486344	0.0300928	0.475804	1732	brown	suvr_cer
ENSG00000105352	CEACAM4	19	0.0271039	0.0301081	0.475804	1729	turquoise	suvr_cer
ENSG00000242330	RN7SL683P	14	0.0214653	0.0301493	0.475977	1732	turquoise	suvr_cer
ENSG00000131626	PPFIA1	11	0.0453168	0.030165	0.475977	1732	turquoise	suvr_cer
ENSG00000225762	LINC01389	1	-0.0183529	0.0302131	0.476166	1729	grey	suvr_cer
ENSG00000167487	KLHL26	19	0.0526593	0.0302229	0.476166	1732	grey	suvr_cer
ENSG00000065485	PDIA5	3	0.0308487	0.030322	0.476463	1730	grey	suvr_cer
ENSG00000141696	P3H4	17	-0.0271707	0.0303268	0.476463	1732	black	suvr_cer
ENSG00000237170	RPS7P15	4	0.018444	0.0303271	0.476463	1728	grey	suvr_cer
ENSG00000198642	KLHL9	9	-0.0385106	0.0303338	0.476463	1732	brown	suvr_cer
ENSG00000134686	PHC2	1	0.0265137	0.0303603	0.476518	1732	turquoise	suvr_cer
ENSG00000279283	NA	12	0.0355956	0.030462	0.476996	1731	turquoise	suvr_cer
ENSG00000143369	ECM1	1	0.0141874	0.0304862	0.476996	1731	grey	suvr_cer
ENSG00000237484	LINC01684	21	-0.0240809	0.0304976	0.476996	1732	grey	suvr_cer
ENSG00000049449	RCN1	11	-0.0263522	0.0304996	0.476996	1732	brown	suvr_cer
ENSG00000156127	BATF	14	-0.025914	0.0305058	0.476996	1731	black	suvr_cer
ENSG00000108094	CUL2	10	-0.0620445	0.0306105	0.477643	1731	brown	suvr_cer
ENSG00000172985	SH3RF3	2	0.0167053	0.030623	0.477643	1732	turquoise	suvr_cer
ENSG00000057704	TMCC3	12	0.0258167	0.0306404	0.477643	1732	turquoise	suvr_cer
ENSG00000290541	CYP4F29P	21	-0.00488373	0.0306576	0.477643	1732	grey	suvr_cer
ENSG00000164494	PDSS2	6	0.0443931	0.0306626	0.477643	1732	yellow	suvr_cer
ENSG00000111711	GOLT1B	12	-0.0367062	0.0306855	0.477643	1732	brown	suvr_cer
ENSG00000276775	IGHV4-4	14	-0.0067783	0.0307312	0.477995	1732	grey	suvr_cer
ENSG00000132549	VPS13B	8	0.0677257	0.0307571	0.478039	1732	greenyellow	suvr_cer
ENSG00000121406	ZNF549	19	-0.0423317	0.0308552	0.478595	1732	blue	suvr_cer
ENSG00000071994	PDCD2	6	-0.0618465	0.030867	0.478595	1732	brown	suvr_cer
ENSG00000130332	LSM7	19	-0.0301677	0.0308842	0.478595	1732	blue	suvr_cer
ENSG00000130182	ZSCAN10	16	-0.00974028	0.0309105	0.478595	1732	grey	suvr_cer
ENSG00000261775	NA	15	0.0206141	0.0309298	0.478595	1729	grey	suvr_cer
ENSG00000287714	NA	12	0.0144104	0.0309315	0.478595	1727	green	suvr_cer
ENSG00000168876	ANKRD49	11	-0.0292396	0.0309713	0.478678	1732	brown	suvr_cer
ENSG00000132510	KDM6B	17	0.0326239	0.0309831	0.478678	1732	turquoise	suvr_cer
ENSG00000154511	DIPK1A	1	-0.0322847	0.0311329	0.480424	1730	blue	suvr_cer
ENSG00000005100	DHX33	17	0.0682571	0.0311529	0.480424	1731	grey	suvr_cer
ENSG00000176024	ZNF613	19	-0.0263432	0.0311704	0.480424	1732	red	suvr_cer
ENSG00000149930	TAOK2	16	0.0976443	0.0312226	0.480424	1732	turquoise	suvr_cer
ENSG00000134594	RAB33A	X	-0.0196823	0.0312342	0.480424	1730	brown	suvr_cer
ENSG00000120254	MTHFD1L	6	-0.0283429	0.0312498	0.480424	1732	green	suvr_cer
ENSG00000139718	SETD1B	12	0.0640446	0.0312584	0.480424	1732	turquoise	suvr_cer
ENSG00000172081	MOB3A	19	0.0509037	0.0313032	0.480487	1732	turquoise	suvr_cer
ENSG00000102786	INTS6	13	0.0717808	0.0313089	0.480487	1731	turquoise	suvr_cer
ENSG00000135365	PHF21A	11	0.0402927	0.0313509	0.480689	1732	turquoise	suvr_cer
ENSG00000091157	WDR7	18	0.0571555	0.0313684	0.480689	1732	yellow	suvr_cer
ENSG00000157593	SLC35B2	6	-0.0479416	0.0314222	0.481157	1728	blue	suvr_cer
ENSG00000134970	TMED7	5	-0.0295709	0.0314648	0.481454	1732	red	suvr_cer
ENSG00000160679	CHTOP	1	-0.0943388	0.0315275	0.481617	1732	brown	suvr_cer
ENSG00000196456	ZNF775	7	0.0375624	0.0315365	0.481617	1731	grey	suvr_cer
ENSG00000185359	HGS	17	0.0727586	0.0315453	0.481617	1732	turquoise	suvr_cer
ENSG00000186088	GSAP	7	-0.0375336	0.0315785	0.48177	1732	black	suvr_cer
ENSG00000084110	HAL	12	0.0237261	0.0317143	0.482423	1732	turquoise	suvr_cer
ENSG00000277579	NA	17	0.0185177	0.0317809	0.482423	1726	grey	suvr_cer
ENSG00000114395	CYB561D2	3	-0.0536685	0.0318133	0.482423	1731	brown	suvr_cer
ENSG00000124469	CEACAM8	19	-0.00751957	0.031826	0.482423	1732	grey	suvr_cer
ENSG00000247121	NA	5	0.0361558	0.0318382	0.482423	1732	grey	suvr_cer
ENSG00000148498	PARD3	10	0.0144729	0.0318957	0.482423	1732	tan	suvr_cer
ENSG00000075223	SEMA3C	7	0.0211712	0.0319165	0.482423	1732	turquoise	suvr_cer
ENSG00000228363	CHMP3-AS1	2	0.0369878	0.0319915	0.482423	1732	turquoise	suvr_cer
ENSG00000100427	MLC1	22	-0.0182087	0.0320068	0.482423	1732	black	suvr_cer
ENSG00000188522	FAM83G	17	-0.0317155	0.0320712	0.482423	1732	blue	suvr_cer
ENSG00000163728	TTC14	3	-0.0499737	0.0320723	0.482423	1732	brown	suvr_cer
ENSG00000196150	ZNF250	8	-0.0512976	0.0321356	0.482423	1731	brown	suvr_cer
ENSG00000232931	LINC00342	2	-0.040387	0.0321523	0.482423	1732	blue	suvr_cer
ENSG00000246130	NA	8	0.0190402	0.0321845	0.482423	1732	turquoise	suvr_cer
ENSG00000211592	IGKC	2	-0.0105536	0.0321957	0.482423	1732	lightcyan	suvr_cer
ENSG00000137040	RANBP6	9	-0.024435	0.0321999	0.482423	1732	brown	suvr_cer
ENSG00000224376	NA	2	-0.0147596	0.0322229	0.482423	1731	grey	suvr_cer
ENSG00000140526	ABHD2	15	0.0339303	0.0322616	0.482423	1732	turquoise	suvr_cer
ENSG00000287070	NA	9	-0.0199946	0.0322647	0.482423	1731	brown	suvr_cer
ENSG00000258380	NA	14	0.0328993	0.0323426	0.482423	1731	grey	suvr_cer
ENSG00000226148	SLC25A39P1	1	0.0332227	0.0323723	0.482423	1732	turquoise	suvr_cer
ENSG00000196549	MME	3	0.0181134	0.0323999	0.482423	1732	turquoise	suvr_cer
ENSG00000289191	NA	2	-0.0151777	0.0324344	0.482423	1732	black	suvr_cer
ENSG00000135604	STX11	6	0.0289727	0.0324667	0.482423	1731	turquoise	suvr_cer
ENSG00000100461	RBM23	14	0.0515536	0.0324749	0.482423	1732	turquoise	suvr_cer
ENSG00000213793	ZNF888	19	-0.0264262	0.0324927	0.482423	1732	red	suvr_cer
ENSG00000114770	ABCC5	3	0.0286651	0.0324944	0.482423	1732	turquoise	suvr_cer
ENSG00000100949	RABGGTA	14	0.059768	0.0324979	0.482423	1732	grey	suvr_cer
ENSG00000255224	NA	8	-0.021677	0.0325023	0.482423	1732	grey	suvr_cer
ENSG00000237400	NA	7	0.0173431	0.0325308	0.482423	1728	grey	suvr_cer
ENSG00000169241	SLC50A1	1	-0.0480661	0.0325693	0.482423	1732	brown	suvr_cer
ENSG00000162434	JAK1	1	0.0691116	0.0325703	0.482423	1732	midnightblue	suvr_cer
ENSG00000156206	CFAP161	15	0.0116408	0.0325941	0.482423	1732	tan	suvr_cer
ENSG00000187091	PLCD1	3	0.0458987	0.0326128	0.482423	1731	blue	suvr_cer
ENSG00000129515	SNX6	14	-0.0371136	0.0326722	0.482423	1732	red	suvr_cer
ENSG00000051180	RAD51	15	-0.0189538	0.0326892	0.482423	1731	grey	suvr_cer
ENSG00000174446	SNAPC5	15	-0.042008	0.03271	0.482423	1732	brown	suvr_cer
ENSG00000230826	NA	9	0.0247788	0.0327492	0.482423	1732	grey	suvr_cer
ENSG00000259673	IQCH-AS1	15	-0.0344664	0.0327845	0.482423	1732	blue	suvr_cer
ENSG00000136280	CCM2	7	0.062412	0.0328274	0.482423	1732	grey	suvr_cer
ENSG00000231128	NA	1	-0.0239761	0.0328315	0.482423	1732	black	suvr_cer
ENSG00000166707	ZCCHC18	X	-0.0237465	0.0328418	0.482423	1731	black	suvr_cer
ENSG00000215045	GRID2IP	7	-0.030647	0.0328713	0.482423	1731	grey	suvr_cer
ENSG00000197555	SIPA1L1	14	0.0331066	0.032876	0.482423	1732	turquoise	suvr_cer
ENSG00000196296	ATP2A1	16	0.0239946	0.0328904	0.482423	1731	grey	suvr_cer
ENSG00000242802	AP5Z1	7	0.080061	0.0328951	0.482423	1729	turquoise	suvr_cer
ENSG00000287422	NA	1	-0.0290706	0.0329438	0.482423	1730	grey	suvr_cer
ENSG00000287095	NA	8	0.0316803	0.0329632	0.482423	1732	turquoise	suvr_cer
ENSG00000185019	UBOX5	20	0.0500637	0.0329767	0.482423	1732	turquoise	suvr_cer
ENSG00000238188	SPRING1P2	X	-0.0136672	0.0329823	0.482423	1726	grey	suvr_cer
ENSG00000132341	RAN	12	-0.0394952	0.0330121	0.482423	1732	brown	suvr_cer
ENSG00000115866	DARS1	2	-0.0495561	0.0330645	0.482423	1732	blue	suvr_cer
ENSG00000080845	DLGAP4	20	0.0554553	0.0330667	0.482423	1727	turquoise	suvr_cer
ENSG00000166394	CYB5R2	11	0.0169192	0.0330959	0.482423	1732	grey	suvr_cer
ENSG00000075151	EIF4G3	1	0.0443768	0.0331224	0.482423	1732	turquoise	suvr_cer
ENSG00000284526	NA	17	0.0187793	0.0331377	0.482423	1731	turquoise	suvr_cer
ENSG00000125977	EIF2S2	20	-0.0535585	0.0331777	0.482423	1731	brown	suvr_cer
ENSG00000106683	LIMK1	7	-0.033639	0.0331889	0.482423	1732	turquoise	suvr_cer
ENSG00000237190	CDKN2AIPNL	5	-0.0416793	0.0332165	0.482423	1732	brown	suvr_cer
ENSG00000197483	ZNF628	19	0.0476429	0.0332244	0.482423	1729	grey	suvr_cer
ENSG00000104442	ARMC1	8	-0.0418074	0.0332278	0.482423	1732	blue	suvr_cer
ENSG00000165175	MID1IP1	X	0.0398074	0.0332546	0.482423	1731	turquoise	suvr_cer
ENSG00000198744	MTCO3P12	1	0.0168397	0.0332806	0.482423	1731	yellow	suvr_cer
ENSG00000137802	MAPKBP1	15	0.0624692	0.0333153	0.482423	1732	yellow	suvr_cer
ENSG00000117533	VAMP4	1	-0.0396435	0.0333288	0.482423	1732	brown	suvr_cer
ENSG00000215039	CD27-AS1	12	0.0395068	0.0333371	0.482423	1732	green	suvr_cer
ENSG00000184743	ATL3	11	-0.0580307	0.033372	0.482423	1732	brown	suvr_cer
ENSG00000125656	CLPP	19	0.0569563	0.0333731	0.482423	1731	blue	suvr_cer
ENSG00000102595	UGGT2	13	-0.0182525	0.0333913	0.482423	1732	grey	suvr_cer
ENSG00000229010	NA	1	0.0184347	0.0334286	0.482423	1729	black	suvr_cer
ENSG00000175544	CABP4	11	-0.0220942	0.0335104	0.482423	1732	grey	suvr_cer
ENSG00000211966	IGHV5-51	14	-0.0100899	0.0335232	0.482423	1730	lightcyan	suvr_cer
ENSG00000200473	RNA5SP507	X	-0.00839645	0.0335419	0.482423	1732	grey	suvr_cer
ENSG00000137876	RSL24D1	15	-0.0198447	0.0335517	0.482423	1732	brown	suvr_cer
ENSG00000237036	ZEB1-AS1	10	0.0297973	0.0335733	0.482423	1732	turquoise	suvr_cer
ENSG00000114541	FRMD4B	3	0.0330355	0.0335734	0.482423	1729	turquoise	suvr_cer
ENSG00000284618	NA	X	-0.0107725	0.0335894	0.482423	1730	grey	suvr_cer
ENSG00000075624	ACTB	7	0.0707112	0.033598	0.482423	1732	greenyellow	suvr_cer
ENSG00000135974	C2orf49	2	-0.0571288	0.0336252	0.482423	1732	brown	suvr_cer
ENSG00000141741	MIEN1	17	-0.0458629	0.0336362	0.482423	1730	red	suvr_cer
ENSG00000277035	NA	2	0.0203174	0.0336444	0.482423	1728	grey	suvr_cer
ENSG00000109670	FBXW7	4	0.0513707	0.0336569	0.482423	1732	turquoise	suvr_cer
ENSG00000224790	HLCS-AS1	21	-0.0168423	0.0336689	0.482423	1732	grey	suvr_cer
ENSG00000151006	PRSS53	16	0.0359761	0.0336771	0.482423	1732	turquoise	suvr_cer
ENSG00000170486	KRT72	12	0.00647905	0.0336789	0.482423	1732	grey	suvr_cer
ENSG00000269892	NA	12	0.0171328	0.0336802	0.482423	1726	grey	suvr_cer
ENSG00000126804	ZBTB1	14	-0.0300197	0.0337642	0.482423	1732	brown	suvr_cer
ENSG00000182149	IST1	16	0.11813	0.0338277	0.482423	1732	turquoise	suvr_cer
ENSG00000064999	ANKS1A	6	0.0475175	0.0338356	0.482423	1732	turquoise	suvr_cer
ENSG00000213445	SIPA1	11	0.0660931	0.0338635	0.482423	1732	yellow	suvr_cer
ENSG00000143727	ACP1	2	-0.035169	0.0338652	0.482423	1730	pink	suvr_cer
ENSG00000130167	TSPAN16	19	0.0221079	0.0339087	0.482423	1732	turquoise	suvr_cer
ENSG00000280279	LINC02887	17	0.00838393	0.0339328	0.482423	1732	turquoise	suvr_cer
ENSG00000198324	PHETA1	12	-0.0359035	0.0339387	0.482423	1732	salmon	suvr_cer
ENSG00000113721	PDGFRB	5	-0.0126494	0.0339581	0.482423	1732	black	suvr_cer
ENSG00000067369	TP53BP1	15	0.0575182	0.0340193	0.482423	1732	yellow	suvr_cer
ENSG00000197951	ZNF71	19	-0.0456803	0.0340334	0.482423	1731	blue	suvr_cer
ENSG00000105705	SUGP1	19	0.095757	0.0340425	0.482423	1732	turquoise	suvr_cer
ENSG00000181938	GINS3	16	-0.0173675	0.0340507	0.482423	1730	grey	suvr_cer
ENSG00000120093	HOXB3	17	-0.0187342	0.034067	0.482423	1732	black	suvr_cer
ENSG00000196504	PRPF40A	2	-0.0666626	0.0341046	0.482423	1732	red	suvr_cer
ENSG00000001561	ENPP4	6	-0.0195723	0.0341199	0.482423	1732	black	suvr_cer
ENSG00000101695	RNF125	18	-0.0420325	0.0341235	0.482423	1731	black	suvr_cer
ENSG00000174946	GPR171	3	-0.0223804	0.0341505	0.482423	1730	brown	suvr_cer
ENSG00000230555	LINC02916	10	-0.0171041	0.0341548	0.482423	1732	grey	suvr_cer
ENSG00000185129	PURA	5	-0.0399013	0.0341715	0.482423	1732	blue	suvr_cer
ENSG00000290017	NA	4	-0.0174158	0.0341802	0.482423	1732	cyan	suvr_cer
ENSG00000130935	NOL11	17	-0.0457655	0.0342544	0.482423	1732	blue	suvr_cer
ENSG00000121390	PSPC1	13	0.075885	0.0342583	0.482423	1732	blue	suvr_cer
ENSG00000171051	FPR1	19	0.036786	0.0342725	0.482423	1730	turquoise	suvr_cer
ENSG00000230317	LINC01284	X	0.0165379	0.0342759	0.482423	1732	green	suvr_cer
ENSG00000288674	NA	1	0.017578	0.0342823	0.482423	1730	turquoise	suvr_cer
ENSG00000165732	DDX21	10	-0.0574009	0.0343077	0.482423	1732	brown	suvr_cer
ENSG00000180871	CXCR2	2	0.0337904	0.0343292	0.482423	1730	turquoise	suvr_cer
ENSG00000279361	NA	17	-0.03408	0.0343297	0.482423	1732	blue	suvr_cer
ENSG00000213639	PPP1CB	2	-0.0378568	0.0343435	0.482423	1731	red	suvr_cer
ENSG00000242371	IGKV1-39	2	-0.00880016	0.0343479	0.482423	1732	lightcyan	suvr_cer
ENSG00000153406	NMRAL1	16	0.0410449	0.034388	0.482423	1732	blue	suvr_cer
ENSG00000177683	THAP5	7	-0.0269033	0.0344084	0.482423	1732	red	suvr_cer
ENSG00000164187	LMBRD2	5	-0.0546875	0.0344155	0.482423	1732	brown	suvr_cer
ENSG00000235033	DAAM2-AS1	6	0.00743314	0.034461	0.482733	1732	turquoise	suvr_cer
ENSG00000109171	SLAIN2	4	0.065973	0.034486	0.482757	1732	greenyellow	suvr_cer
ENSG00000259407	NA	15	0.0269623	0.0346157	0.483709	1730	grey	suvr_cer
ENSG00000126216	TUBGCP3	13	0.079165	0.0346344	0.483709	1731	turquoise	suvr_cer
ENSG00000198909	MAP3K3	17	0.0547052	0.0346348	0.483709	1732	turquoise	suvr_cer
ENSG00000142347	MYO1F	19	0.0483304	0.0346555	0.483709	1732	turquoise	suvr_cer
ENSG00000188042	ARL4C	2	-0.0231554	0.0346707	0.483709	1732	black	suvr_cer
ENSG00000023445	BIRC3	11	-0.0242553	0.0347426	0.483982	1732	blue	suvr_cer
ENSG00000088179	PTPN4	2	-0.0383721	0.0347595	0.483982	1732	blue	suvr_cer
ENSG00000287625	NA	2	-0.0572246	0.0347603	0.483982	1730	blue	suvr_cer
ENSG00000170145	SIK2	11	0.0477616	0.0348359	0.484181	1732	yellow	suvr_cer
ENSG00000101391	CDK5RAP1	20	0.0633935	0.0348548	0.484181	1732	yellow	suvr_cer
ENSG00000196267	ZNF836	19	-0.0312768	0.0348833	0.484181	1732	brown	suvr_cer
ENSG00000147274	RBMX	X	-0.0329094	0.0348871	0.484181	1732	blue	suvr_cer
ENSG00000104951	IL4I1	19	0.0171462	0.0348915	0.484181	1732	grey	suvr_cer
ENSG00000285966	NA	14	0.00874627	0.0349486	0.484352	1732	turquoise	suvr_cer
ENSG00000202279	Y_RNA	X	-0.007221	0.0349506	0.484352	1732	grey	suvr_cer
ENSG00000237637	FRY-AS1	13	0.0225806	0.0349804	0.484442	1732	turquoise	suvr_cer
ENSG00000275713	H2BC9	6	-0.0226309	0.0350724	0.485391	1727	grey60	suvr_cer
ENSG00000183562	NA	11	-0.0353524	0.0351057	0.485527	1732	green	suvr_cer
ENSG00000006576	PHTF2	7	-0.0420542	0.035184	0.486286	1732	brown	suvr_cer
ENSG00000185043	CIB1	15	-0.0316229	0.0352194	0.486428	1732	blue	suvr_cer
ENSG00000289379	NA	4	-0.0157836	0.0352412	0.486428	1732	brown	suvr_cer
ENSG00000273265	CNNM3-DT	2	-0.0190507	0.0352685	0.486464	1731	grey	suvr_cer
ENSG00000105497	ZNF175	19	-0.0467502	0.0353149	0.486464	1732	brown	suvr_cer
ENSG00000270641	TSIX	X	-0.0300851	0.035316	0.486464	1732	brown	suvr_cer
ENSG00000230457	PA2G4P4	3	-0.021775	0.0353605	0.486464	1732	brown	suvr_cer
ENSG00000230124	ACBD6	1	0.0414588	0.035398	0.486464	1732	yellow	suvr_cer
ENSG00000167992	VWCE	11	0.0104857	0.0354378	0.486464	1732	pink	suvr_cer
ENSG00000149084	HSD17B12	11	0.0419349	0.0354611	0.486464	1732	turquoise	suvr_cer
ENSG00000124193	SRSF6	20	-0.0499643	0.0355119	0.486464	1732	blue	suvr_cer
ENSG00000264513	NA	17	0.0179336	0.035515	0.486464	1730	grey	suvr_cer
ENSG00000291010	MRPS31P5	13	-0.0281887	0.0355404	0.486464	1731	blue	suvr_cer
ENSG00000088356	PDRG1	20	-0.0366829	0.0355507	0.486464	1732	brown	suvr_cer
ENSG00000165637	VDAC2	10	-0.0601166	0.0355767	0.486464	1732	blue	suvr_cer
ENSG00000157895	C12orf43	12	-0.0476777	0.0356173	0.486464	1731	brown	suvr_cer
ENSG00000189403	HMGB1	13	-0.0273667	0.0356631	0.486464	1731	brown	suvr_cer
ENSG00000163513	TGFBR2	3	0.0686573	0.0357235	0.486464	1732	grey	suvr_cer
ENSG00000138802	SEC24B	4	0.0437888	0.0357401	0.486464	1732	greenyellow	suvr_cer
ENSG00000266805	NA	18	0.0208707	0.0357491	0.486464	1731	turquoise	suvr_cer
ENSG00000115419	GLS	2	-0.0526741	0.0357634	0.486464	1732	brown	suvr_cer
ENSG00000159377	PSMB4	1	-0.0458186	0.0357909	0.486464	1732	blue	suvr_cer
ENSG00000265908	NA	17	0.0372132	0.0357937	0.486464	1730	turquoise	suvr_cer
ENSG00000153130	SCOC	4	-0.0178494	0.035794	0.486464	1732	brown	suvr_cer
ENSG00000145919	BOD1	5	-0.0377229	0.0358044	0.486464	1732	blue	suvr_cer
ENSG00000169018	FEM1B	15	-0.0579891	0.0358082	0.486464	1732	brown	suvr_cer
ENSG00000130164	LDLR	19	-0.0234603	0.0358527	0.486464	1732	grey	suvr_cer
ENSG00000213468	FIRRE	X	-0.0176811	0.0358763	0.486464	1732	grey	suvr_cer
ENSG00000162267	ITIH3	3	0.0166501	0.0358955	0.486464	1731	grey	suvr_cer
ENSG00000159128	IFNGR2	21	0.0398936	0.0358963	0.486464	1730	turquoise	suvr_cer
ENSG00000241468	ATP5MF	7	-0.0477507	0.0359013	0.486464	1732	brown	suvr_cer
ENSG00000143569	UBAP2L	1	0.0682802	0.0360549	0.486476	1732	yellow	suvr_cer
ENSG00000158480	SPATA2	20	0.0416704	0.036055	0.486476	1732	turquoise	suvr_cer
ENSG00000234050	NA	X	-0.00733607	0.0360658	0.486476	1732	grey	suvr_cer
ENSG00000189067	LITAF	16	0.0335834	0.0361355	0.486476	1731	turquoise	suvr_cer
ENSG00000119682	AREL1	14	0.0570745	0.0361518	0.486476	1732	turquoise	suvr_cer
ENSG00000263606	CHORDC1P4	18	-0.0288923	0.036177	0.486476	1732	grey	suvr_cer
ENSG00000239207	GAPDHP39	3	0.0282993	0.0361842	0.486476	1732	grey	suvr_cer
ENSG00000232593	KANTR	X	-0.0384723	0.0361954	0.486476	1732	blue	suvr_cer
ENSG00000125551	PLGLB2	2	0.0108773	0.0362016	0.486476	1732	grey	suvr_cer
ENSG00000072315	TRPC5	X	-0.0292086	0.0362196	0.486476	1732	grey	suvr_cer
ENSG00000224934	GOT1-DT	10	-0.0365663	0.0362246	0.486476	1732	brown	suvr_cer
ENSG00000171865	RNASEH1	2	-0.0562735	0.0362344	0.486476	1732	blue	suvr_cer
ENSG00000088325	TPX2	20	-0.0160061	0.0362718	0.486476	1731	grey60	suvr_cer
ENSG00000076053	RBM7	11	-0.037252	0.0363087	0.486476	1732	red	suvr_cer
ENSG00000149634	SPATA25	20	0.0230669	0.0363116	0.486476	1731	grey	suvr_cer
ENSG00000285651	NA	1	0.023698	0.0363259	0.486476	1729	green	suvr_cer
ENSG00000180448	ARHGAP45	19	0.0685603	0.0363356	0.486476	1732	green	suvr_cer
ENSG00000082196	C1QTNF3	5	0.0259087	0.0363444	0.486476	1731	blue	suvr_cer
ENSG00000108405	P2RX1	17	0.0200167	0.0363483	0.486476	1731	turquoise	suvr_cer
ENSG00000136152	COG3	13	0.096203	0.0364835	0.486718	1732	grey	suvr_cer
ENSG00000178425	NT5DC1	6	0.0535472	0.0364839	0.486718	1731	grey	suvr_cer
ENSG00000149269	PAK1	11	0.0355132	0.0365167	0.486718	1732	turquoise	suvr_cer
ENSG00000126838	PZP	12	0.011354	0.0365748	0.486718	1732	black	suvr_cer
ENSG00000235937	RPL21P30	2	0.016537	0.0366041	0.486718	1727	yellow	suvr_cer
ENSG00000187961	KLHL17	1	0.0402147	0.0366138	0.486718	1732	black	suvr_cer
ENSG00000198934	MAGEE1	X	-0.0299157	0.0366394	0.486718	1732	blue	suvr_cer
ENSG00000213096	ZNF254	19	-0.0298897	0.0367452	0.486718	1731	red	suvr_cer
ENSG00000138756	BMP2K	4	0.0280866	0.0368183	0.486718	1732	greenyellow	suvr_cer
ENSG00000172057	ORMDL3	17	-0.0279892	0.0368394	0.486718	1732	blue	suvr_cer
ENSG00000092208	GEMIN2	14	-0.0339749	0.0368603	0.486718	1732	grey	suvr_cer
ENSG00000075407	ZNF37A	10	-0.0280768	0.0368682	0.486718	1732	brown	suvr_cer
ENSG00000197961	ZNF121	19	-0.0446721	0.0368863	0.486718	1732	blue	suvr_cer
ENSG00000242732	RTL5	X	0.0335328	0.0368947	0.486718	1732	turquoise	suvr_cer
ENSG00000120137	PANK3	5	-0.0647375	0.0368955	0.486718	1732	blue	suvr_cer
ENSG00000267041	ZNF850	19	-0.0415074	0.0369476	0.486718	1732	brown	suvr_cer
ENSG00000289067	NA	16	-0.0236104	0.0369551	0.486718	1732	brown	suvr_cer
ENSG00000111859	NEDD9	6	0.0427275	0.0369752	0.486718	1732	turquoise	suvr_cer
ENSG00000162931	TRIM17	1	-0.057117	0.0370729	0.486718	1731	blue	suvr_cer
ENSG00000139726	DENR	12	-0.0446205	0.037076	0.486718	1732	brown	suvr_cer
ENSG00000215367	TMED11P	4	-0.0115962	0.0370787	0.486718	1731	grey	suvr_cer
ENSG00000265241	RBM8A	1	-0.0417614	0.0370851	0.486718	1732	brown	suvr_cer
ENSG00000261451	NA	8	0.0229605	0.0371014	0.486718	1732	turquoise	suvr_cer
ENSG00000076067	RBMS2	12	0.0243229	0.0371209	0.486718	1732	turquoise	suvr_cer
ENSG00000255438	NA	20	0.0211709	0.0371241	0.486718	1732	turquoise	suvr_cer
ENSG00000167105	TMEM92	17	0.0112253	0.0371374	0.486718	1732	turquoise	suvr_cer
ENSG00000203325	NA	1	0.0269153	0.0371391	0.486718	1731	grey	suvr_cer
ENSG00000267575	LINC02987	19	-0.0384896	0.0371673	0.486718	1732	brown	suvr_cer
ENSG00000146223	RPL7L1	6	-0.0557282	0.0371856	0.486718	1732	blue	suvr_cer
ENSG00000158122	PRXL2C	9	-0.0322762	0.0372642	0.486718	1731	brown	suvr_cer
ENSG00000229127	KANSL1L-AS1	2	-0.0376331	0.0372666	0.486718	1731	yellow	suvr_cer
ENSG00000092200	RPGRIP1	14	0.0170371	0.0372913	0.486718	1732	turquoise	suvr_cer
ENSG00000179195	ZNF664	12	-0.0499713	0.0373227	0.486718	1729	brown	suvr_cer
ENSG00000279549	NA	11	0.0258591	0.0373643	0.486718	1731	turquoise	suvr_cer
ENSG00000148218	ALAD	9	0.05503	0.037371	0.486718	1731	pink	suvr_cer
ENSG00000141736	ERBB2	17	-0.0231105	0.0373919	0.486718	1732	black	suvr_cer
ENSG00000132406	TMEM128	4	-0.0312278	0.0373955	0.486718	1731	brown	suvr_cer
ENSG00000168918	INPP5D	2	0.0632039	0.037418	0.486718	1731	yellow	suvr_cer
ENSG00000142528	ZNF473	19	-0.0427231	0.0374451	0.486718	1732	brown	suvr_cer
ENSG00000144895	EIF2A	3	-0.0356848	0.0374644	0.486718	1732	brown	suvr_cer
ENSG00000156983	BRPF1	3	0.0823398	0.0374892	0.486718	1732	grey	suvr_cer
ENSG00000225364	ATP6V0E1P1	5	0.0227176	0.0375051	0.486718	1732	grey	suvr_cer
ENSG00000115474	KCNJ13	2	0.0352687	0.0375212	0.486718	1732	turquoise	suvr_cer
ENSG00000278196	IGLV2-8	22	-0.00862292	0.0375358	0.486718	1731	lightcyan	suvr_cer
ENSG00000133250	ZNF414	19	0.041485	0.0375678	0.486718	1731	green	suvr_cer
ENSG00000111728	ST8SIA1	12	0.0193689	0.037573	0.486718	1732	blue	suvr_cer
ENSG00000117411	B4GALT2	1	-0.0201608	0.0375808	0.486718	1732	black	suvr_cer
ENSG00000005812	FBXL3	13	-0.0396297	0.0376097	0.486718	1732	red	suvr_cer
ENSG00000174695	TMEM167A	5	-0.0344231	0.0376325	0.486718	1732	red	suvr_cer
ENSG00000139679	LPAR6	13	-0.0377477	0.0376738	0.486718	1732	brown	suvr_cer
ENSG00000115524	SF3B1	2	-0.0460661	0.0376749	0.486718	1732	brown	suvr_cer
ENSG00000170291	ELP5	17	-0.0464191	0.037701	0.486718	1730	brown	suvr_cer
ENSG00000248429	GASK1B-AS1	4	0.0158407	0.0377167	0.486718	1731	turquoise	suvr_cer
ENSG00000236104	ZBTB22	6	-0.0652558	0.0377245	0.486718	1730	brown	suvr_cer
ENSG00000174586	ZNF497	19	-0.0230719	0.0377298	0.486718	1731	grey	suvr_cer
ENSG00000186529	CYP4F3	19	0.0179476	0.037735	0.486718	1732	turquoise	suvr_cer
ENSG00000286997	NA	17	0.0245151	0.037752	0.486718	1732	greenyellow	suvr_cer
ENSG00000205744	DENND1C	19	0.0523442	0.0377826	0.486718	1732	yellow	suvr_cer
ENSG00000280392	NA	16	0.0259761	0.037805	0.486718	1731	greenyellow	suvr_cer
ENSG00000223525	RABGAP1L-IT1	1	0.0181589	0.0378184	0.486718	1731	yellow	suvr_cer
ENSG00000169020	ATP5ME	4	-0.0217992	0.0378404	0.486718	1732	brown	suvr_cer
ENSG00000225733	FGD5-AS1	3	-0.0465172	0.0378413	0.486718	1732	red	suvr_cer
ENSG00000196811	CHRNG	2	-0.0393398	0.0378475	0.486718	1732	grey	suvr_cer
ENSG00000180008	SOCS4	14	-0.0332867	0.0378774	0.486718	1732	red	suvr_cer
ENSG00000166170	BAG5	14	-0.043394	0.0379483	0.486718	1732	brown	suvr_cer
ENSG00000135404	CD63	12	-0.0347545	0.0379826	0.486718	1732	red	suvr_cer
ENSG00000236535	RC3H1-IT1	1	0.0399944	0.0379855	0.486718	1732	grey	suvr_cer
ENSG00000114416	FXR1	3	-0.0422146	0.0379997	0.486718	1732	brown	suvr_cer
ENSG00000239835	PARLP1	3	0.0203616	0.038018	0.486718	1729	greenyellow	suvr_cer
ENSG00000108349	CASC3	17	0.0438116	0.0380215	0.486718	1732	pink	suvr_cer
ENSG00000074966	TXK	4	-0.0220995	0.0380423	0.486718	1732	green	suvr_cer
ENSG00000109971	HSPA8	11	-0.0254435	0.0381042	0.486718	1732	brown	suvr_cer
ENSG00000163082	SGPP2	2	0.0257227	0.0381338	0.486718	1730	green	suvr_cer
ENSG00000185122	HSF1	8	0.0679536	0.0381381	0.486718	1731	yellow	suvr_cer
ENSG00000290032	NA	6	0.0189121	0.0381506	0.486718	1729	tan	suvr_cer
ENSG00000204653	ASPDH	19	-0.0212179	0.0381518	0.486718	1732	blue	suvr_cer
ENSG00000132517	SLC52A1	17	0.0206965	0.0382517	0.487688	1731	green	suvr_cer
ENSG00000114650	SCAP	3	0.0487992	0.0382845	0.487688	1732	turquoise	suvr_cer
ENSG00000128000	ZNF780B	19	-0.0286294	0.0382985	0.487688	1732	brown	suvr_cer
ENSG00000141449	GREB1L	18	-0.0406121	0.0383713	0.488315	1732	red	suvr_cer
ENSG00000270039	NA	12	0.0189915	0.0384353	0.488567	1730	grey	suvr_cer
ENSG00000145743	FBXL17	5	0.0417796	0.0384586	0.488567	1732	yellow	suvr_cer
ENSG00000174748	RPL15	3	-0.0242893	0.0384834	0.488567	1732	brown	suvr_cer
ENSG00000080561	MID2	X	0.0238173	0.0385017	0.488567	1731	green	suvr_cer
ENSG00000212605	RNU1-56P	X	-0.00712392	0.038509	0.488567	1732	grey	suvr_cer
ENSG00000122218	COPA	1	0.0751761	0.0385455	0.48873	1732	midnightblue	suvr_cer
ENSG00000257923	CUX1	7	0.052819	0.0387006	0.49034	1732	turquoise	suvr_cer
ENSG00000162999	DUSP19	2	-0.0168019	0.038739	0.49034	1732	grey	suvr_cer
ENSG00000128606	LRRC17	7	0.0130256	0.0387435	0.49034	1732	turquoise	suvr_cer
ENSG00000122042	UBL3	13	0.0557282	0.0388836	0.491728	1732	grey	suvr_cer
ENSG00000134444	RELCH	18	0.0849094	0.0389031	0.491728	1732	grey	suvr_cer
ENSG00000125122	FBXL9P	16	0.0384438	0.038939	0.491728	1730	turquoise	suvr_cer
ENSG00000224358	TMCO1-AS1	1	-0.0164995	0.0389481	0.491728	1732	brown	suvr_cer
ENSG00000289180	NA	14	0.0294318	0.0389803	0.491835	1732	yellow	suvr_cer
ENSG00000176022	B3GALT6	1	-0.0472645	0.0390391	0.492277	1732	blue	suvr_cer
ENSG00000130724	CHMP2A	19	0.0381869	0.0390638	0.492289	1732	turquoise	suvr_cer
ENSG00000162783	IER5	1	-0.0403063	0.0391205	0.492434	1732	grey	suvr_cer
ENSG00000188818	ZDHHC11	5	0.0184921	0.0391228	0.492434	1731	grey	suvr_cer
ENSG00000115486	GGCX	2	0.0644105	0.0391608	0.492485	1732	turquoise	suvr_cer
ENSG00000183018	SPNS2	17	0.0331493	0.0391744	0.492485	1731	grey	suvr_cer
ENSG00000287931	NA	2	0.0198822	0.0392385	0.492992	1727	turquoise	suvr_cer
ENSG00000126261	UBA2	19	-0.0430882	0.0393526	0.494126	1732	brown	suvr_cer
ENSG00000134283	PPHLN1	12	0.0752105	0.0394227	0.494511	1732	blue	suvr_cer
ENSG00000147854	UHRF2	9	-0.0659827	0.0394311	0.494511	1731	blue	suvr_cer
ENSG00000138002	IFT172	2	0.0434541	0.0394559	0.494524	1732	yellow	suvr_cer
ENSG00000186049	KRT73	12	0.00705853	0.0394825	0.494552	1732	green	suvr_cer
ENSG00000188559	RALGAPA2	20	0.0454846	0.039506	0.494552	1732	turquoise	suvr_cer
ENSG00000287967	NA	22	-0.0167413	0.0395545	0.494856	1730	brown	suvr_cer
ENSG00000072849	DERL2	17	-0.0557385	0.039578	0.494856	1732	red	suvr_cer
ENSG00000255819	KLRC4-KLRK1	12	-0.0109303	0.0396744	0.495033	1732	black	suvr_cer
ENSG00000284286	MIR718	X	-0.00733268	0.0396947	0.495033	1732	grey	suvr_cer
ENSG00000140006	WDR89	14	-0.0210273	0.0397435	0.495033	1732	brown	suvr_cer
ENSG00000256817	TPT1P12	12	0.0105691	0.0397532	0.495033	1731	black	suvr_cer
ENSG00000278867	NA	17	-0.0319361	0.0398001	0.495033	1731	grey	suvr_cer
ENSG00000278847	NA	Y	-0.0125791	0.0398194	0.495033	648	grey	suvr_cer
ENSG00000277978	NA	16	-0.0249123	0.0398416	0.495033	1732	turquoise	suvr_cer
ENSG00000179010	MRFAP1	4	-0.044684	0.0398584	0.495033	1731	brown	suvr_cer
ENSG00000116903	EXOC8	1	-0.0409786	0.0398742	0.495033	1732	red	suvr_cer
ENSG00000241577	NA	10	0.0193578	0.0399235	0.495033	1732	turquoise	suvr_cer
ENSG00000105875	WDR91	7	0.0464502	0.0399242	0.495033	1732	turquoise	suvr_cer
ENSG00000185477	GPRIN3	4	-0.0350826	0.0399459	0.495033	1731	blue	suvr_cer
ENSG00000198081	ZBTB14	18	-0.0359262	0.0399491	0.495033	1732	brown	suvr_cer
ENSG00000237037	NDUFA6-DT	22	0.0381746	0.0399939	0.495033	1731	yellow	suvr_cer
ENSG00000288836	NA	6	0.00885921	0.0400083	0.495033	1732	turquoise	suvr_cer
ENSG00000165886	UBTD1	10	0.0262906	0.0400367	0.495033	1731	turquoise	suvr_cer
ENSG00000104886	PLEKHJ1	19	-0.0584929	0.040039	0.495033	1732	red	suvr_cer
ENSG00000122733	PHF24	9	0.00981448	0.0400683	0.495033	1732	turquoise	suvr_cer
ENSG00000109133	TMEM33	4	0.0520826	0.0400732	0.495033	1732	turquoise	suvr_cer
ENSG00000132155	RAF1	3	0.0414634	0.0400864	0.495033	1732	turquoise	suvr_cer
ENSG00000225407	NA	5	-0.0207317	0.0401025	0.495033	1730	grey	suvr_cer
ENSG00000124767	GLO1	6	-0.0310626	0.0401178	0.495033	1732	brown	suvr_cer
ENSG00000178038	ALS2CL	3	0.019603	0.0402403	0.49621	1731	green	suvr_cer
ENSG00000146830	GIGYF1	7	0.0767882	0.0402676	0.49621	1732	yellow	suvr_cer
ENSG00000286828	NA	5	0.00972875	0.0403065	0.49621	1732	magenta	suvr_cer
ENSG00000101236	RNF24	20	0.0250681	0.0403272	0.49621	1732	turquoise	suvr_cer
ENSG00000236449	NA	2	0.0244017	0.0403727	0.49621	1732	turquoise	suvr_cer
ENSG00000124102	PI3	20	-0.00963617	0.0404027	0.49621	1732	turquoise	suvr_cer
ENSG00000140326	CDAN1	15	0.0565024	0.0404032	0.49621	1732	yellow	suvr_cer
ENSG00000279476	NA	16	0.0269618	0.0404128	0.49621	1732	greenyellow	suvr_cer
ENSG00000103269	RHBDL1	16	0.0175161	0.0404287	0.49621	1731	grey	suvr_cer
ENSG00000189266	PNRC2	1	-0.0253473	0.040466	0.496373	1732	brown	suvr_cer
ENSG00000134864	GGACT	13	0.0275996	0.0405177	0.496713	1732	blue	suvr_cer
ENSG00000224650	IGHV3-74	14	-0.00975899	0.0406221	0.497193	1730	lightcyan	suvr_cer
ENSG00000148346	LCN2	9	-0.00841905	0.0406338	0.497193	1732	grey	suvr_cer
ENSG00000063176	SPHK2	19	0.0678372	0.0407023	0.497193	1731	grey	suvr_cer
ENSG00000214413	BBIP1	10	0.0755789	0.0407105	0.497193	1732	turquoise	suvr_cer
ENSG00000172661	WASHC2C	10	0.0561263	0.0407244	0.497193	1731	grey	suvr_cer
ENSG00000287670	NA	2	-0.0127165	0.0407282	0.497193	1732	pink	suvr_cer
ENSG00000291073	NA	16	0.0255749	0.0407403	0.497193	1732	grey	suvr_cer
ENSG00000180867	PDIA3P1	1	-0.0288534	0.0407488	0.497193	1730	brown	suvr_cer
ENSG00000112029	FBXO5	6	-0.0240765	0.0408038	0.497363	1732	brown	suvr_cer
ENSG00000157540	DYRK1A	21	0.0924137	0.0408108	0.497363	1732	turquoise	suvr_cer
ENSG00000289443	NA	4	-0.0467934	0.040844	0.497475	1732	grey	suvr_cer
ENSG00000131558	EXOC4	7	0.0564234	0.0409158	0.498057	1732	yellow	suvr_cer
ENSG00000167306	MYO5B	18	-0.0212903	0.040952	0.498205	1732	brown	suvr_cer
ENSG00000279433	NA	18	0.0469837	0.0410255	0.498568	1732	turquoise	suvr_cer
ENSG00000216921	FAM240C	2	0.0215386	0.0410671	0.498568	1729	yellow	suvr_cer
ENSG00000265479	DTX2P1-UPK3BP1-PMS2P11	7	0.030037	0.04109	0.498568	1732	turquoise	suvr_cer
ENSG00000185722	ANKFY1	17	0.0567676	0.0411173	0.498568	1729	purple	suvr_cer
ENSG00000184402	SS18L1	20	0.0507287	0.0411999	0.498568	1731	turquoise	suvr_cer
ENSG00000126777	KTN1	14	-0.0443284	0.0412144	0.498568	1731	brown	suvr_cer
ENSG00000279636	LINC00216	14	-0.0205952	0.0412419	0.498568	1731	brown	suvr_cer
ENSG00000255302	EID1	15	-0.0271167	0.0412498	0.498568	1731	brown	suvr_cer
ENSG00000237073	NA	9	-0.0225041	0.0412623	0.498568	1732	black	suvr_cer
ENSG00000188486	H2AX	11	-0.0366228	0.0412791	0.498568	1729	blue	suvr_cer
ENSG00000196420	S100A5	1	0.0191694	0.0412867	0.498568	1729	grey	suvr_cer
ENSG00000104064	GABPB1	15	-0.0454511	0.0413068	0.498568	1732	red	suvr_cer
ENSG00000214851	LINC00612	12	0.0117375	0.0413192	0.498568	1732	black	suvr_cer
ENSG00000254004	ZNF260	19	-0.0220841	0.0413544	0.498568	1732	brown	suvr_cer
ENSG00000107443	CCNJ	10	0.0506716	0.0413655	0.498568	1731	grey	suvr_cer
ENSG00000165178	NCF1C	7	0.0246973	0.0413668	0.498568	1731	turquoise	suvr_cer
ENSG00000232454	NA	9	-0.0183197	0.0414993	0.498876	1726	grey	suvr_cer
ENSG00000101493	ZNF516	18	0.0312096	0.0415116	0.498876	1732	turquoise	suvr_cer
ENSG00000286579	NA	3	0.0163448	0.0416005	0.498876	1732	grey	suvr_cer
ENSG00000267412	NA	19	0.0161259	0.0416028	0.498876	1732	magenta	suvr_cer
ENSG00000168522	FNTA	8	-0.04318	0.0416498	0.498876	1732	brown	suvr_cer
ENSG00000151353	TMEM18	2	-0.0496053	0.0416523	0.498876	1732	blue	suvr_cer
ENSG00000175105	ZNF654	3	-0.0380047	0.041654	0.498876	1732	red	suvr_cer
ENSG00000112983	BRD8	5	0.0538144	0.0416682	0.498876	1732	turquoise	suvr_cer
ENSG00000151366	NDUFC2	11	-0.0253089	0.0417375	0.498876	1732	brown	suvr_cer
ENSG00000256043	CTSO	4	-0.0439745	0.0417722	0.498876	1732	brown	suvr_cer
ENSG00000255198	SNHG9	16	-0.0139221	0.0418275	0.498876	1723	grey	suvr_cer
ENSG00000258733	LINC02328	14	0.028845	0.0418412	0.498876	1732	black	suvr_cer
ENSG00000243244	STON1	2	0.0289188	0.0418431	0.498876	1732	turquoise	suvr_cer
ENSG00000261693	NA	8	-0.0163308	0.0418831	0.498876	1730	brown	suvr_cer
ENSG00000087206	UIMC1	5	0.0549421	0.0418913	0.498876	1732	turquoise	suvr_cer
ENSG00000165028	NIPSNAP3B	9	0.0188474	0.041911	0.498876	1731	grey	suvr_cer
ENSG00000006757	PNPLA4	X	-0.0252899	0.0419267	0.498876	1732	grey	suvr_cer
ENSG00000148300	REXO4	9	-0.0396776	0.0419355	0.498876	1732	blue	suvr_cer
ENSG00000162341	TPCN2	11	0.0338887	0.0419409	0.498876	1732	turquoise	suvr_cer
ENSG00000177853	ZNF518A	10	-0.0313084	0.0419519	0.498876	1732	red	suvr_cer
ENSG00000108848	LUC7L3	17	-0.0498183	0.0419586	0.498876	1732	brown	suvr_cer
ENSG00000089693	MLF2	12	0.0566086	0.0419774	0.498876	1732	turquoise	suvr_cer
ENSG00000091592	NLRP1	17	0.0521587	0.0419947	0.498876	1732	grey	suvr_cer
ENSG00000177873	ZNF619	3	-0.0613383	0.0419954	0.498876	1731	grey	suvr_cer
ENSG00000286020	NA	2	0.0160892	0.0420096	0.498876	1732	green	suvr_cer
ENSG00000171204	TMEM126B	11	-0.0351275	0.0420185	0.498876	1730	brown	suvr_cer
ENSG00000282915	NA	10	0.0180298	0.0420506	0.498971	1732	grey	suvr_cer
ENSG00000136450	SRSF1	17	-0.0452749	0.0421308	0.499637	1732	brown	suvr_cer
ENSG00000131469	RPL27	17	-0.0129814	0.04219	0.499924	1732	brown	suvr_cer
ENSG00000129749	CHRNA10	11	0.0274435	0.0422326	0.499924	1730	turquoise	suvr_cer
ENSG00000206723	RNU6-1056P	X	-0.00732167	0.0422417	0.499924	1732	grey	suvr_cer
ENSG00000174225	ARL13A	X	0.0238044	0.0422515	0.499924	1732	grey	suvr_cer
ENSG00000135709	KIAA0513	16	0.0374592	0.0424757	0.50047	1732	turquoise	suvr_cer
ENSG00000228606	DCAF8-DT	1	0.0295281	0.0424874	0.50047	1724	grey	suvr_cer
ENSG00000166927	MS4A7	11	-0.0216507	0.0425051	0.50047	1732	salmon	suvr_cer
ENSG00000130856	ZNF236	18	0.0598418	0.0425144	0.50047	1732	yellow	suvr_cer
ENSG00000234268	RPS27P19	11	0.0164873	0.0425461	0.50047	1722	greenyellow	suvr_cer
ENSG00000260368	NA	8	-0.022458	0.0425477	0.50047	1732	red	suvr_cer
ENSG00000177590	GIMAP3P	7	-0.0123541	0.0425537	0.50047	1732	green	suvr_cer
ENSG00000272754	NA	2	0.0278627	0.0425538	0.50047	1729	turquoise	suvr_cer
ENSG00000100982	PCIF1	20	0.0709066	0.0425798	0.50047	1732	yellow	suvr_cer
ENSG00000167232	ZNF91	19	-0.0269704	0.042593	0.50047	1732	brown	suvr_cer
ENSG00000141026	MED9	17	-0.0554621	0.0425963	0.50047	1731	brown	suvr_cer
ENSG00000048707	VPS13D	1	0.0667831	0.0427215	0.50047	1732	yellow	suvr_cer
ENSG00000166851	PLK1	16	0.0276133	0.0427238	0.50047	1731	grey	suvr_cer
ENSG00000116489	CAPZA1	1	-0.0217894	0.042749	0.50047	1732	red	suvr_cer
ENSG00000082258	CCNT2	2	-0.0527681	0.0427683	0.50047	1732	red	suvr_cer
ENSG00000108395	TRIM37	17	-0.0419239	0.0428065	0.50047	1732	grey	suvr_cer
ENSG00000260051	NA	16	0.0213542	0.042814	0.50047	1732	yellow	suvr_cer
ENSG00000145779	TNFAIP8	5	-0.0541354	0.0428369	0.50047	1732	brown	suvr_cer
ENSG00000180098	TRNAU1AP	1	-0.057464	0.042838	0.50047	1732	blue	suvr_cer
ENSG00000198768	APCDD1L	20	0.0259772	0.0428418	0.50047	1731	grey	suvr_cer
ENSG00000266934	NA	17	0.0336766	0.0428419	0.50047	1731	turquoise	suvr_cer
ENSG00000236564	YWHAQP5	2	0.0259467	0.0428599	0.50047	1730	green	suvr_cer
ENSG00000128524	ATP6V1F	7	-0.0353384	0.0428687	0.50047	1732	brown	suvr_cer
ENSG00000167674	HDGFL2	19	0.0583192	0.0429158	0.50047	1732	turquoise	suvr_cer
ENSG00000139618	BRCA2	13	-0.0243144	0.0429245	0.50047	1732	red	suvr_cer
ENSG00000136738	STAM	10	0.050346	0.0429258	0.50047	1732	turquoise	suvr_cer
ENSG00000145012	LPP	3	0.0501777	0.0429539	0.500517	1732	turquoise	suvr_cer
ENSG00000188981	MSANTD1	4	0.0277576	0.0430309	0.500828	1731	grey	suvr_cer
ENSG00000106346	USP42	7	0.0595242	0.0430658	0.500828	1730	turquoise	suvr_cer
ENSG00000132466	ANKRD17	4	0.0303606	0.0430767	0.500828	1732	greenyellow	suvr_cer
ENSG00000256171	GCSHP4	12	-0.0158849	0.0430773	0.500828	1730	turquoise	suvr_cer
ENSG00000150627	WDR17	4	0.0144447	0.0431214	0.501005	1731	grey	suvr_cer
ENSG00000259081	NA	14	-0.0129185	0.0431715	0.501005	1727	grey	suvr_cer
ENSG00000062194	GPBP1	5	-0.0327773	0.0432015	0.501005	1732	red	suvr_cer
ENSG00000188372	ZP3	7	0.0121068	0.0432171	0.501005	1730	grey	suvr_cer
ENSG00000069345	DNAJA2	16	-0.0512845	0.0432329	0.501005	1732	red	suvr_cer
ENSG00000278941	SMG6-IT1	17	0.0174847	0.0432523	0.501005	1727	yellow	suvr_cer
ENSG00000260635	NA	16	0.0196679	0.0432745	0.501005	1728	green	suvr_cer
ENSG00000143870	PDIA6	2	-0.0429622	0.0433051	0.501005	1731	brown	suvr_cer
ENSG00000099937	SERPIND1	22	0.0444344	0.0433633	0.501005	1730	grey	suvr_cer
ENSG00000211648	IGLV1-47	22	-0.00905221	0.0433666	0.501005	1729	lightcyan	suvr_cer
ENSG00000182004	SNRPE	1	-0.0237981	0.0433747	0.501005	1732	brown	suvr_cer
ENSG00000142733	MAP3K6	1	-0.0281864	0.0433855	0.501005	1732	turquoise	suvr_cer
ENSG00000110697	PITPNM1	11	0.0793089	0.0434069	0.501005	1731	grey	suvr_cer
ENSG00000061936	SFSWAP	12	0.0970131	0.0434432	0.501132	1732	yellow	suvr_cer
ENSG00000156469	MTERF3	8	-0.0306806	0.043487	0.501132	1731	blue	suvr_cer
ENSG00000225914	TSBP1-AS1	6	-0.0101796	0.0435063	0.501132	1730	magenta	suvr_cer
ENSG00000106003	LFNG	7	-0.0349303	0.0435361	0.501132	1732	blue	suvr_cer
ENSG00000159079	CFAP298	21	-0.0382584	0.043572	0.501132	1732	grey	suvr_cer
ENSG00000243238	IGKV2-30	2	-0.00822691	0.0435809	0.501132	1731	lightcyan	suvr_cer
ENSG00000090238	YPEL3	16	0.0354325	0.0435929	0.501132	1732	pink	suvr_cer
ENSG00000205758	CRYZL1	21	-0.0580369	0.0436257	0.501132	1732	brown	suvr_cer
ENSG00000250030	NA	4	0.014982	0.0436643	0.501132	1730	grey	suvr_cer
ENSG00000205213	LGR4	11	0.0147293	0.0436988	0.501132	1732	grey	suvr_cer
ENSG00000260086	NA	16	0.0137398	0.0437108	0.501132	1732	turquoise	suvr_cer
ENSG00000221716	SNORA11	X	-0.00757494	0.0437615	0.501132	1732	grey	suvr_cer
ENSG00000185585	OLFML2A	9	-0.0132526	0.0437653	0.501132	1732	grey	suvr_cer
ENSG00000104635	SLC39A14	8	-0.0284373	0.043782	0.501132	1732	blue	suvr_cer
ENSG00000174606	ANGEL2	1	-0.0589524	0.0437911	0.501132	1732	brown	suvr_cer
ENSG00000186480	INSIG1	7	-0.037444	0.0438123	0.501132	1732	grey	suvr_cer
ENSG00000272402	NA	6	0.0283484	0.0438291	0.501132	1730	grey	suvr_cer
ENSG00000259865	NA	1	-0.0191688	0.0438534	0.501134	1732	brown	suvr_cer
ENSG00000047932	GOPC	6	-0.048324	0.0438785	0.501143	1732	brown	suvr_cer
ENSG00000183513	COA5	2	-0.0431795	0.0440272	0.501202	1732	brown	suvr_cer
ENSG00000232119	MCTS1	X	-0.0474507	0.0440525	0.501202	1732	red	suvr_cer
ENSG00000287351	NA	16	0.024397	0.044078	0.501202	1732	greenyellow	suvr_cer
ENSG00000132965	ALOX5AP	13	0.0233323	0.0441176	0.501202	1732	turquoise	suvr_cer
ENSG00000148339	SLC25A25	9	0.0481151	0.0441414	0.501202	1731	blue	suvr_cer
ENSG00000139835	GRTP1	13	0.033046	0.0441472	0.501202	1728	turquoise	suvr_cer
ENSG00000111886	GABRR2	6	-0.0144487	0.044179	0.501202	1732	turquoise	suvr_cer
ENSG00000255893	NA	11	-0.0171459	0.0441913	0.501202	1729	grey	suvr_cer
ENSG00000171365	CLCN5	X	-0.0314022	0.0441943	0.501202	1732	salmon	suvr_cer
ENSG00000112695	COX7A2	6	-0.0188522	0.0441999	0.501202	1732	brown	suvr_cer
ENSG00000100448	CTSG	14	-0.00604927	0.044202	0.501202	1732	grey	suvr_cer
ENSG00000197299	BLM	15	-0.0315368	0.0442182	0.501202	1732	grey	suvr_cer
ENSG00000106415	GLCCI1	7	0.0393155	0.0442344	0.501202	1732	yellow	suvr_cer
ENSG00000198252	STYX	14	-0.0466047	0.0442351	0.501202	1732	blue	suvr_cer
ENSG00000206384	COL6A6	3	-0.0291707	0.0442464	0.501202	1732	grey	suvr_cer
ENSG00000117713	ARID1A	1	0.0531	0.044302	0.501556	1732	midnightblue	suvr_cer
ENSG00000198612	COPS8	2	-0.0415277	0.0443377	0.501629	1731	brown	suvr_cer
ENSG00000172954	LCLAT1	2	0.0241038	0.0443789	0.501629	1732	grey	suvr_cer
ENSG00000133048	CHI3L1	1	0.0091016	0.0444186	0.501629	1732	grey	suvr_cer
ENSG00000148950	IMMP1L	11	0.0324554	0.0444335	0.501629	1732	blue	suvr_cer
ENSG00000100802	C14orf93	14	0.0424076	0.0444337	0.501629	1732	turquoise	suvr_cer
ENSG00000164051	CCDC51	3	-0.0287134	0.044467	0.501629	1732	brown	suvr_cer
ENSG00000249186	NA	5	0.0130731	0.0444814	0.501629	1730	green	suvr_cer
ENSG00000271554	NA	1	0.0250593	0.0445234	0.501629	1732	grey	suvr_cer
ENSG00000253330	NA	8	0.0224901	0.0445263	0.501629	1730	greenyellow	suvr_cer
ENSG00000200397	Y_RNA	7	-0.0203285	0.044657	0.502594	1732	grey	suvr_cer
ENSG00000204611	ZNF616	19	-0.0298253	0.0447121	0.502594	1732	brown	suvr_cer
ENSG00000199824	RNU6-199P	12	0.0165688	0.0447344	0.502594	1730	yellow	suvr_cer
ENSG00000138138	ATAD1	10	-0.0467051	0.0447415	0.502594	1732	brown	suvr_cer
ENSG00000207233	SNORA37	18	-0.0219131	0.0447615	0.502594	1731	red	suvr_cer
ENSG00000163328	GPR155	2	0.0367486	0.0447816	0.502594	1731	turquoise	suvr_cer
ENSG00000173674	EIF1AX	X	-0.03023	0.0447818	0.502594	1732	brown	suvr_cer
ENSG00000137496	IL18BP	11	0.0555511	0.0449416	0.504115	1732	yellow	suvr_cer
ENSG00000241127	YAE1	7	-0.0211244	0.045001	0.504392	1732	brown	suvr_cer
ENSG00000178026	LRRC75B	22	0.0297957	0.0450445	0.504392	1731	grey	suvr_cer
ENSG00000125703	ATG4C	1	-0.0321459	0.0450553	0.504392	1731	brown	suvr_cer
ENSG00000091527	CDV3	3	-0.0554798	0.0450637	0.504392	1732	blue	suvr_cer
ENSG00000178988	MRFAP1L1	4	-0.0260673	0.0451487	0.50499	1731	brown	suvr_cer
ENSG00000104408	EIF3E	8	-0.032204	0.0451724	0.50499	1732	brown	suvr_cer
ENSG00000143891	GALM	2	0.0332734	0.0452256	0.50499	1730	blue	suvr_cer
ENSG00000143190	POU2F1	1	0.0461571	0.0452638	0.50499	1732	greenyellow	suvr_cer
ENSG00000240731	NA	1	0.0274543	0.0452742	0.50499	1730	blue	suvr_cer
ENSG00000177076	ACER2	9	0.0233972	0.0452963	0.50499	1731	tan	suvr_cer
ENSG00000245849	RAD51-AS1	15	-0.0458946	0.04533	0.50499	1732	blue	suvr_cer
ENSG00000185909	KLHDC8B	3	0.0166379	0.0453674	0.50499	1731	turquoise	suvr_cer
ENSG00000135451	TROAP	12	0.0134718	0.0453882	0.50499	1732	pink	suvr_cer
ENSG00000100216	TOMM22	22	-0.0348375	0.0454023	0.50499	1732	brown	suvr_cer
ENSG00000171723	GPHN	14	0.026174	0.0454394	0.50499	1732	yellow	suvr_cer
ENSG00000147439	BIN3	8	0.0545538	0.0454501	0.50499	1732	turquoise	suvr_cer
ENSG00000286993	NA	10	0.0199529	0.0455087	0.50499	1732	turquoise	suvr_cer
ENSG00000177051	FBXO46	19	0.0569459	0.0455269	0.50499	1731	yellow	suvr_cer
ENSG00000186666	BCDIN3D	12	-0.029663	0.045603	0.50499	1731	brown	suvr_cer
ENSG00000280213	UCKL1-AS1	20	0.0381002	0.0456287	0.50499	1732	yellow	suvr_cer
ENSG00000196428	TSC22D2	3	0.0448141	0.0456598	0.50499	1732	greenyellow	suvr_cer
ENSG00000104447	TRPS1	8	0.0358873	0.0456826	0.50499	1732	turquoise	suvr_cer
ENSG00000144231	POLR2D	2	-0.0515544	0.0456959	0.50499	1732	brown	suvr_cer
ENSG00000153879	CEBPG	19	-0.0316882	0.045714	0.50499	1732	brown	suvr_cer
ENSG00000116133	DHCR24	1	-0.0183288	0.0457171	0.50499	1732	black	suvr_cer
ENSG00000101966	XIAP	X	-0.0609396	0.0457574	0.50499	1731	grey	suvr_cer
ENSG00000068615	REEP1	2	-0.0141738	0.0457968	0.50499	1731	brown	suvr_cer
ENSG00000171155	C1GALT1C1	X	-0.0290441	0.0457978	0.50499	1732	red	suvr_cer
ENSG00000153147	SMARCA5	4	-0.0603996	0.0458012	0.50499	1732	brown	suvr_cer
ENSG00000231697	NANOGP5	9	0.0209843	0.0458346	0.50499	1728	yellow	suvr_cer
ENSG00000175894	TSPEAR	21	0.00913047	0.0458397	0.50499	1732	turquoise	suvr_cer
ENSG00000202412	RNY3P13	3	0.0161061	0.0458569	0.50499	1732	turquoise	suvr_cer
ENSG00000110060	PUS3	11	-0.0291161	0.045881	0.50499	1731	brown	suvr_cer
ENSG00000167799	NUDT8	11	-0.0172566	0.0459177	0.50499	1727	grey	suvr_cer
ENSG00000254166	CASC19	8	0.0215977	0.0459585	0.50499	1732	green	suvr_cer
ENSG00000258922	NA	15	-0.0147944	0.045967	0.50499	1731	turquoise	suvr_cer
ENSG00000246548	LINC02288	14	0.0121042	0.0459961	0.50499	1732	turquoise	suvr_cer
ENSG00000253738	OTUD6B-AS1	8	-0.0189318	0.0460145	0.50499	1732	brown	suvr_cer
ENSG00000170260	ZNF212	7	0.0511414	0.0460869	0.50499	1731	yellow	suvr_cer
ENSG00000116406	EDEM3	1	0.0712461	0.0461002	0.50499	1731	turquoise	suvr_cer
ENSG00000284994	NA	X	-0.0233939	0.0461305	0.50499	1728	blue	suvr_cer
ENSG00000244480	NA	7	-0.0349325	0.0461345	0.50499	1732	grey	suvr_cer
ENSG00000096696	DSP	6	-0.00440687	0.0461682	0.50499	1732	grey	suvr_cer
ENSG00000068745	IP6K2	3	0.0714139	0.0461706	0.50499	1731	turquoise	suvr_cer
ENSG00000169826	CSGALNACT2	10	-0.0534889	0.0461849	0.50499	1732	red	suvr_cer
ENSG00000131044	TTLL9	20	-0.0173497	0.0461984	0.50499	1732	grey	suvr_cer
ENSG00000281207	SLFNL1-AS1	1	0.0364636	0.0462145	0.50499	1732	blue	suvr_cer
ENSG00000107341	UBE2R2	9	0.0447256	0.0462614	0.50499	1732	turquoise	suvr_cer
ENSG00000067248	DHX29	5	-0.054314	0.0462783	0.50499	1731	brown	suvr_cer
ENSG00000157110	RBPMS	8	0.0502845	0.0462881	0.50499	1732	grey	suvr_cer
ENSG00000267136	NA	18	0.028285	0.0462885	0.50499	1732	greenyellow	suvr_cer
ENSG00000273329	NA	7	-0.0511693	0.0463296	0.50499	1732	brown	suvr_cer
ENSG00000182057	OGFRP1	22	0.0393281	0.0463525	0.50499	1728	green	suvr_cer
ENSG00000241449	NA	7	0.0145387	0.0464223	0.50499	1732	yellow	suvr_cer
ENSG00000101871	MID1	X	0.00772042	0.0464544	0.50499	1732	grey	suvr_cer
ENSG00000109163	GNRHR	4	-0.0143759	0.0464579	0.50499	1732	grey	suvr_cer
ENSG00000196943	NOP9	14	0.0579395	0.0464777	0.50499	1731	yellow	suvr_cer
ENSG00000138398	PPIG	2	-0.0369131	0.0464947	0.50499	1731	red	suvr_cer
ENSG00000171680	PLEKHG5	1	0.0140755	0.0465034	0.50499	1730	green	suvr_cer
ENSG00000131462	TUBG1	17	-0.0351	0.046518	0.50499	1731	grey	suvr_cer
ENSG00000108262	GIT1	17	0.0611579	0.0465554	0.50499	1732	blue	suvr_cer
ENSG00000270264	NDUFB8P2	17	0.023303	0.0465845	0.50499	1731	yellow	suvr_cer
ENSG00000258968	NA	14	0.023784	0.0465926	0.50499	1729	yellow	suvr_cer
ENSG00000183092	BEGAIN	14	0.00716249	0.0466281	0.50499	1732	grey	suvr_cer
ENSG00000262814	MRPL12	17	-0.0240454	0.0466309	0.50499	1731	brown	suvr_cer
ENSG00000145819	ARHGAP26	5	0.0355752	0.0466486	0.50499	1732	turquoise	suvr_cer
ENSG00000239941	LINC02917	3	0.0148862	0.0466743	0.50499	1731	turquoise	suvr_cer
ENSG00000155115	GTF3C6	6	-0.0257432	0.0466855	0.50499	1732	blue	suvr_cer
ENSG00000108733	PEX12	17	-0.038019	0.0467015	0.50499	1732	grey	suvr_cer
ENSG00000197046	SIGLEC15	18	0.029403	0.0467932	0.505689	1731	turquoise	suvr_cer
ENSG00000149547	EI24	11	-0.0512111	0.0468524	0.505689	1731	blue	suvr_cer
ENSG00000164172	MOCS2	5	-0.0274311	0.0468533	0.505689	1732	brown	suvr_cer
ENSG00000249119	MTND6P4	5	0.00966947	0.0469922	0.505689	1728	greenyellow	suvr_cer
ENSG00000237181	PRKAR1B-AS1	7	-0.0226391	0.0470013	0.505689	1732	grey	suvr_cer
ENSG00000289913	NA	17	-0.0205718	0.0470775	0.505689	1732	salmon	suvr_cer
ENSG00000115526	CHST10	2	-0.0197458	0.0470799	0.505689	1732	black	suvr_cer
ENSG00000245498	MSANTD2-AS1	11	-0.0234272	0.0471563	0.505689	1732	brown	suvr_cer
ENSG00000147604	RPL7	8	-0.00884539	0.0472224	0.505689	1732	brown	suvr_cer
ENSG00000110880	CORO1C	12	0.0399627	0.0472372	0.505689	1732	turquoise	suvr_cer
ENSG00000219249	AMZ2P2	6	0.01981	0.0472474	0.505689	1732	turquoise	suvr_cer
ENSG00000084463	WBP11	12	0.0357128	0.0472531	0.505689	1732	yellow	suvr_cer
ENSG00000189376	C8orf76	8	-0.034657	0.0472718	0.505689	1731	grey	suvr_cer
ENSG00000122484	RPAP2	1	-0.041308	0.04728	0.505689	1732	blue	suvr_cer
ENSG00000115091	ACTR3	2	-0.0792372	0.0472941	0.505689	1732	red	suvr_cer
ENSG00000237248	LINC00987	12	0.0106543	0.047311	0.505689	1732	black	suvr_cer
ENSG00000186470	BTN3A2	6	-0.0216293	0.0473197	0.505689	1709	grey	suvr_cer
ENSG00000107036	RIC1	9	0.0611996	0.0473446	0.505689	1732	turquoise	suvr_cer
ENSG00000106799	TGFBR1	9	-0.0362306	0.0473477	0.505689	1732	red	suvr_cer
ENSG00000141506	PIK3R5	17	0.0650979	0.0473516	0.505689	1731	turquoise	suvr_cer
ENSG00000142188	TMEM50B	21	-0.0340774	0.0473758	0.505689	1732	brown	suvr_cer
ENSG00000270314	NA	7	0.0198729	0.0473864	0.505689	1730	greenyellow	suvr_cer
ENSG00000289927	NA	21	0.0136196	0.0473965	0.505689	1732	turquoise	suvr_cer
ENSG00000070371	CLTCL1	22	0.0203969	0.0474041	0.505689	1732	turquoise	suvr_cer
ENSG00000273724	NA	16	-0.0183764	0.0474315	0.505689	1731	grey	suvr_cer
ENSG00000237914	SIRPG-AS1	20	0.0189408	0.0474439	0.505689	1730	green	suvr_cer
ENSG00000204387	SNHG32	6	-0.0247895	0.047455	0.505689	1731	brown	suvr_cer
ENSG00000180626	ZNF594	17	-0.0216394	0.0474659	0.505689	1732	brown	suvr_cer
ENSG00000234093	RPS15AP11	1	-0.0168214	0.0474739	0.505689	1726	grey	suvr_cer
ENSG00000164039	BDH2	4	-0.0199558	0.0475347	0.506076	1731	brown	suvr_cer
ENSG00000216636	RPL7P25	6	0.0170042	0.0476043	0.506556	1729	yellow	suvr_cer
ENSG00000100146	SOX10	22	0.0392294	0.0476816	0.506945	1732	yellow	suvr_cer
ENSG00000084676	NCOA1	2	0.0335568	0.0476944	0.506945	1732	turquoise	suvr_cer
ENSG00000011451	WIZ	19	0.0611801	0.0477142	0.506945	1732	turquoise	suvr_cer
ENSG00000088451	TGDS	13	-0.032853	0.0477983	0.507244	1732	brown	suvr_cer
ENSG00000119335	SET	9	-0.0362044	0.0478042	0.507244	1732	brown	suvr_cer
ENSG00000242861	NA	1	-0.0229369	0.0478158	0.507244	1732	green	suvr_cer
ENSG00000222831	MIR1537	1	0.0177223	0.0478973	0.507317	1730	turquoise	suvr_cer
ENSG00000271886	MIR98	X	-0.00844704	0.0479177	0.507317	1731	grey	suvr_cer
ENSG00000159082	SYNJ1	21	0.0504527	0.0479272	0.507317	1732	turquoise	suvr_cer
ENSG00000230565	ZNF32-AS2	10	-0.0160685	0.047944	0.507317	1732	brown	suvr_cer
ENSG00000121864	ZNF639	3	-0.0420459	0.0480202	0.507317	1732	brown	suvr_cer
ENSG00000047410	TPR	1	0.0542431	0.048038	0.507317	1732	yellow	suvr_cer
ENSG00000225447	RPS15AP10	1	-0.0132627	0.0480506	0.507317	1732	brown	suvr_cer
ENSG00000163191	S100A11	1	0.0321348	0.0480937	0.507317	1725	turquoise	suvr_cer
ENSG00000273893	NA	20	-0.0182742	0.0481001	0.507317	1731	brown	suvr_cer
ENSG00000204745	NA	2	0.0182717	0.0481102	0.507317	1732	grey	suvr_cer
ENSG00000163682	RPL9	4	-0.0117671	0.0481104	0.507317	1732	brown	suvr_cer
ENSG00000145649	GZMA	5	-0.0113838	0.0481166	0.507317	1732	black	suvr_cer
ENSG00000139722	VPS37B	12	0.0408899	0.0481653	0.507573	1732	turquoise	suvr_cer
ENSG00000198740	ZNF652	17	0.0578053	0.0482194	0.507885	1732	turquoise	suvr_cer
ENSG00000116005	PCYOX1	2	-0.0413887	0.0482522	0.507973	1731	brown	suvr_cer
ENSG00000077721	UBE2A	X	-0.0394054	0.0483461	0.508474	1732	red	suvr_cer
ENSG00000198898	CAPZA2	7	-0.0191512	0.0484074	0.508474	1732	red	suvr_cer
ENSG00000238259	PHF5AP5	2	-0.0152309	0.0484428	0.508474	1728	black	suvr_cer
ENSG00000243066	RN7SL842P	19	0.0177576	0.0484706	0.508474	1730	turquoise	suvr_cer
ENSG00000291136	NA	7	0.0608128	0.0484725	0.508474	1732	yellow	suvr_cer
ENSG00000163389	POGLUT1	3	-0.0481197	0.0484767	0.508474	1732	blue	suvr_cer
ENSG00000170881	RNF139	8	-0.0484067	0.0484951	0.508474	1731	brown	suvr_cer
ENSG00000273045	C2orf15	2	0.0161273	0.0485499	0.508474	1729	grey	suvr_cer
ENSG00000259883	EHD4-AS1	15	0.0229365	0.0485669	0.508474	1729	grey	suvr_cer
ENSG00000273729	NA	14	0.023229	0.0485673	0.508474	1732	turquoise	suvr_cer
ENSG00000105255	FSD1	19	-0.0117497	0.0485844	0.508474	1732	grey	suvr_cer
ENSG00000139636	LMBR1L	12	0.0736224	0.0485944	0.508474	1731	yellow	suvr_cer
ENSG00000107968	MAP3K8	10	-0.0488958	0.0487438	0.509519	1731	grey	suvr_cer
ENSG00000171792	RHNO1	12	-0.0332303	0.0487581	0.509519	1730	blue	suvr_cer
ENSG00000187764	SEMA4D	9	0.0590658	0.0487808	0.509519	1732	turquoise	suvr_cer
ENSG00000289528	NA	10	0.0185907	0.0488352	0.509519	1731	yellow	suvr_cer
ENSG00000278869	NA	22	-0.018012	0.0488432	0.509519	1732	turquoise	suvr_cer
ENSG00000278588	H2BC10	6	-0.0179682	0.0488465	0.509519	1728	grey60	suvr_cer
ENSG00000101745	ANKRD12	18	-0.0385197	0.0488948	0.509519	1732	red	suvr_cer
ENSG00000183696	UPP1	7	-0.0426905	0.0488957	0.509519	1729	grey	suvr_cer
ENSG00000137877	SPTBN5	15	0.0235095	0.0489206	0.509519	1732	black	suvr_cer
ENSG00000206077	ZDHHC11B	5	0.0114169	0.0489402	0.509519	1732	grey	suvr_cer
ENSG00000095015	MAP3K1	5	0.0457382	0.0489658	0.50953	1732	yellow	suvr_cer
ENSG00000272047	GTF2H5	6	-0.0280737	0.04904	0.509709	1732	brown	suvr_cer
ENSG00000111237	VPS29	12	-0.0430872	0.0490985	0.509709	1732	brown	suvr_cer
ENSG00000148450	MSRB2	10	0.0201152	0.0491517	0.509709	1732	turquoise	suvr_cer
ENSG00000163344	PMVK	1	-0.0279756	0.0491581	0.509709	1732	blue	suvr_cer
ENSG00000143409	MINDY1	1	0.0315716	0.0491836	0.509709	1732	turquoise	suvr_cer
[truncated: 33 more rows]

## Sheet: Grey60_GO_Pathway_ORA_results
Table S3.GO gene enrichment(ORA) results for genes in grey60 gene expression network module associated with brain amyloid at FDR significance level of p.fdr < 0.05.
Grey 60 module contains 32 genes, predominantly belonging to HIST1 histone gene cluster on chromosome 6. Statistically significant results after FDR correction are in bold and highlighted in red.
Table S4.GO gene enrichment(ORA) results for genes in grey60 gene expression network module associated with brain amyloid at FDR significance level of p.fdr < 0.05.
Grey 60 module contains 32 genes, predominantly belonging to HIST1 histone gene cluster on chromosome 6. Statistically significant results after FDR correction are in bold and highlighted in red.
GO: gene ontology, BP: Biological process, CC: cellular component, MF: Molecular function
Ontology	ID	Description	GeneRatio	pvalue	qvalue
BP	GO:0006334	nucleosome assembly	21/31	2.7277e-38	2.98612e-36
BP	GO:0034728	nucleosome organization	21/31	1.65722e-36	9.07112e-35
BP	GO:0065004	protein-DNA complex assembly	21/31	2.19918e-31	8.02508e-30
BP	GO:0061644	protein localization to CENP-A containing chromatin	8/31	1.31522e-17	3.59955e-16
BP	GO:0032200	telomere organization	12/31	4.83886e-15	9.16049e-14
BP	GO:0071168	protein localization to chromatin	9/31	5.02065e-15	9.16049e-14
BP	GO:0071459	protein localization to chromosome, centromeric region	8/31	9.55202e-15	1.49385e-13
BP	GO:0034502	protein localization to chromosome	9/31	3.11012e-12	4.25595e-11
BP	GO:0045653	negative regulation of megakaryocyte differentiation	5/31	5.69355e-10	6.92549e-09
BP	GO:0045652	regulation of megakaryocyte differentiation	5/31	1.30593e-08	1.42965e-07
BP	GO:0002227	innate immune response in mucosa	4/31	1.18411e-07	1.17844e-06
BP	GO:0030219	megakaryocyte differentiation	5/31	2.8399e-07	2.59078e-06
BP	GO:0002385	mucosal immune response	4/31	3.82452e-07	3.22065e-06
BP	GO:0040029	epigenetic regulation of gene expression	7/31	4.38248e-07	3.293e-06
BP	GO:0002251	organ or tissue specific immune response	4/31	4.51205e-07	3.293e-06
BP	GO:0045638	negative regulation of myeloid cell differentiation	5/31	9.70926e-07	6.64318e-06
BP	GO:0061844	antimicrobial humoral immune response mediated by antimicrobial peptide	4/31	2.42703e-06	1.56292e-05
BP	GO:0019731	antibacterial humoral response	4/31	2.97788e-06	1.81111e-05
BP	GO:0019730	antimicrobial humoral response	4/31	1.79525e-05	0.000103438
BP	GO:0050830	defense response to Gram-positive bacterium	4/31	2.42154e-05	0.000132548
BP	GO:0045637	regulation of myeloid cell differentiation	5/31	5.22172e-05	0.00027221
BP	GO:0006959	humoral immune response	4/31	0.000369438	0.00183835
BP	GO:0042742	defense response to bacterium	4/31	0.00121802	0.00579742
BP	GO:1903706	regulation of hemopoiesis	5/31	0.00133854	0.0061056
BP	GO:0030099	myeloid cell differentiation	5/31	0.00172724	0.00756348
BP	GO:0045596	negative regulation of cell differentiation	5/31	0.00422948	0.0178083
BP	GO:0050829	defense response to Gram-negative bacterium	2/31	0.00604106	0.024494
BP	GO:0031640	killing of cells of another organism	2/31	0.00681416	0.0257232
BP	GO:0141061	disruption of cell in another organism	2/31	0.00681416	0.0257232
BP	GO:0141060	disruption of anatomical structure in another organism	2/31	0.00762984	0.0278422
CC	GO:0000786	nucleosome	28/31	7.34841e-57	1.08292e-55
CC	GO:0043505	CENP-A containing nucleosome	8/31	9.38307e-18	4.60923e-17
CC	GO:0061638	CENP-A containing chromatin	8/31	9.38307e-18	4.60923e-17
CC	GO:0034506	chromosome, centromeric core domain	8/31	1.68629e-17	6.21266e-17
CC	GO:0000775	chromosome, centromeric region	8/31	4.1278e-08	1.21661e-07
CC	GO:0098687	chromosomal region	9/31	8.42995e-08	2.07051e-07
CC	GO:0000781	chromosome, telomeric region	6/31	1.56017e-06	3.28458e-06
MF	GO:0030527	structural constituent of chromatin	28/31	2.12344e-61	3.79984e-60
MF	GO:0046982	protein heterodimerization activity	27/31	2.0998e-42	1.87877e-41
MF	GO:0045296	cadherin binding	7/31	5.29921e-06	3.16093e-05
MF	GO:0050839	cell adhesion molecule binding	7/31	7.30311e-05	0.000326718

## Sheet: Abeta_module_results_all_sub
Table S5. WGCNA module associations with brain amyloid subset to ptau217 sample size (n=724) at FDR significance levels p.fdr < 0.05.
grey60 module in bold.
Module	Color	Genes in Module	Beta	P-value	FDR
MElightcyan	lightcyan	46	-0.690734	0.0190527	0.342948
MEturquoise	turquoise	4216	0.500697	0.0948238	0.592487
MEblue	blue	2478	-0.459782	0.124699	0.592487
MEgreenyellow	greenyellow	260	0.405406	0.156701	0.592487
MEgrey	grey	5852	-0.395559	0.172114	0.592487
MEbrown	brown	2016	-0.362134	0.216842	0.592487
MEgrey60	grey60	32	-0.350265	0.234751	0.592487
MEpurple	purple	286	0.321947	0.267582	0.592487
MEmagenta	magenta	308	-0.30094	0.296243	0.592487
MEcyan	cyan	132	-0.260332	0.376192	0.677146
MEgreen	green	1078	-0.221667	0.439618	0.719374
MEpink	pink	566	-0.213047	0.480753	0.72113
MEmidnightblue	midnightblue	50	0.165999	0.567664	0.747244
MEtan	tan	205	0.145429	0.61694	0.747244
MEblack	black	734	-0.149673	0.622704	0.747244
MEsalmon	salmon	189	-0.0743228	0.800002	0.900002
MEred	red	818	-0.0423797	0.884471	0.936499
MEyellow	yellow	1452	0.00469291	0.987317	0.987317

## Sheet: Abeta_module_results_all_covar
Table S6. WGCNA module associations with brain amyloid with reduced sample size and covaried for ptau217 (n=724) at FDR significance levels p.fdr < 0.05.
grey60 module in bold.
Module	Color	Genes in Module	Beta	P-value	FDR
MEpurple	purple	286	0.323456	0.190614	0.944286
MEblack	black	734	0.244627	0.346721	0.944286
MElightcyan	lightcyan	46	-0.217301	0.390148	0.944286
MEtan	tan	205	0.178735	0.470145	0.944286
MEsalmon	salmon	189	-0.169594	0.497102	0.944286
MEpink	pink	566	-0.159218	0.535935	0.944286
MEcyan	cyan	132	-0.150939	0.546864	0.944286
MEgrey60	grey60	32	0.130749	0.604891	0.944286
MEgreen	green	1078	-0.121635	0.618489	0.944286
MEgreenyellow	greenyellow	260	0.117919	0.629513	0.944286
MEgrey	grey	5852	-0.11777	0.633925	0.944286
MEyellow	yellow	1452	0.0937213	0.709235	0.944286
MEmidnightblue	midnightblue	50	-0.0825473	0.738964	0.944286
MEmagenta	magenta	308	-0.0768653	0.754406	0.944286
MEturquoise	turquoise	4216	-0.0696723	0.786905	0.944286
MEred	red	818	-0.0289936	0.907032	0.983218
MEblue	blue	2478	0.012297	0.961797	0.983218
MEbrown	brown	2016	0.00527417	0.983218	0.983218

## Sheet: CellType_grey60_associations
Table S7. Cell type fraction associations with Grey60 module at FDR significance levels p.fdr < 0.05.
14 statistically significant results after FDR correction were observed.
Statistically significant results after FDR correction are in bold and highlighted in red.
Cell type	Beta	P-value	FDR	DF	Outcome
plasma_cells	0.199312	4.39641e-62	9.67211e-61	1732	MEgrey60
t_cells_cd4_memory_activated	0.110008	7.56438e-25	8.32082e-24	1732	MEgrey60
neutrophils	-0.105974	6.02367e-23	4.41736e-22	1732	MEgrey60
t_cells_cd8	0.0194008	1.8622e-09	1.02421e-08	1732	MEgrey60
macrophages_m0	-0.0695206	5.82281e-09	2.56204e-08	1732	MEgrey60
t_cells_gamma_delta	0.044848	4.29588e-07	1.57516e-06	1732	MEgrey60
t_cells_follicular_helper	0.068155	1.43365e-05	4.50576e-05	1732	MEgrey60
macrophages_m2	-0.0505825	0.000368778	0.00101414	1732	MEgrey60
b_cells_memory	0.0262311	0.000643002	0.00157178	1732	MEgrey60
t_cells_regulatory_tregs	0.0530024	0.00119257	0.00262366	1732	MEgrey60
nk_cells_activated	0.0848358	0.00148564	0.00297129	1732	MEgrey60
mast_cells_activated	-0.0604233	0.00261284	0.00479021	1732	MEgrey60
eosinophils	0.0332751	0.00862563	0.0145972	1732	MEgrey60
monocytes	0.0264348	0.0306757	0.0482046	1732	MEgrey60
macrophages_m1	0.037597	0.0741435	0.108744	1732	MEgrey60
nk_cells_resting	0.010856	0.115072	0.144364	1732	MEgrey60
t_cells_cd4_naive	-0.0133444	0.11509	0.144364	1732	MEgrey60
mast_cells_resting	0.00608759	0.118116	0.144364	1732	MEgrey60
dendritic_cells_resting	-0.018104	0.132536	0.153463	1732	MEgrey60
t_cells_cd4_memory_resting	-0.00873227	0.213441	0.234785	1732	MEgrey60
b_cells_naive	0.00451663	0.235306	0.246511	1732	MEgrey60
dendritic_cells_activated	0.00234164	0.834805	0.834805	1732	MEgrey60

## Sheet: CellType_abeta_associations
Table S8. Cell type fraction associations with brain amyloid at FDR significance levels p.fdr < 0.05.
No statistically significant results after FDR correction were observed.
Nominally significant results (P-value<0.05) are in bold and highlighted in orange.
Cell type	Beta	P-value	FDR	DF	Outcome
nk_cells_activated	-0.453787	0.018627	0.343144	1732	suvr_cer
t_cells_cd4_memory_activated	-0.168662	0.0311949	0.343144	1732	suvr_cer
eosinophils	-0.133554	0.144469	0.976025	1732	suvr_cer
t_cells_follicular_helper	0.134623	0.23634	0.976025	1732	suvr_cer
mast_cells_resting	0.0315488	0.261981	0.976025	1732	suvr_cer
macrophages_m0	0.0933688	0.281021	0.976025	1732	suvr_cer
macrophages_m1	-0.133972	0.378225	0.976025	1732	suvr_cer
neutrophils	0.0691778	0.379073	0.976025	1732	suvr_cer
t_cells_regulatory_tregs	-0.080386	0.496589	0.976025	1732	suvr_cer
t_cells_gamma_delta	0.0391824	0.542115	0.976025	1732	suvr_cer
mast_cells_activated	-0.0779407	0.591154	0.976025	1732	suvr_cer
t_cells_cd8	-0.0125081	0.593381	0.976025	1732	suvr_cer
nk_cells_resting	-0.0229702	0.644272	0.976025	1732	suvr_cer
t_cells_cd4_memory_resting	0.0179174	0.723665	0.976025	1732	suvr_cer
b_cells_naive	-0.00926439	0.735997	0.976025	1732	suvr_cer
t_cells_cd4_naive	-0.0144956	0.812634	0.976025	1732	suvr_cer
dendritic_cells_activated	0.0185753	0.818741	0.976025	1732	suvr_cer
macrophages_m2	0.0141926	0.890101	0.976025	1732	suvr_cer
dendritic_cells_resting	-0.0118114	0.8919	0.976025	1732	suvr_cer
plasma_cells	0.0074195	0.934302	0.976025	1732	suvr_cer
b_cells_memory	0.00244555	0.964902	0.976025	1732	suvr_cer
monocytes	-0.00265532	0.976025	0.976025	1732	suvr_cer
